# Supplementary material for: Nationwide upsurge in invasive disease in the context of longitudinal surveillance of carriage and invasive Streptococcus pyogenes 2009–2023, the Netherlands: a molecular epidemiological study
Source: J Clin Microbiol. 2024 Aug 28;62(10):e00766-24. doi: 10.1128/jcm.00766-24 (PMC11481533; doi:10.1128/jcm.00766-24)
Supplement: Supplemental Excel file — Overview of emm typing and sequenced S. pyogenes isolates collected in the Netherlands, 2009-2023. [file jcm.00766-24-s0001.xlsx]

## Sheet: Sheet1
					Supplementary Excel file. Overview of emm typing and sequenced S. pyogenes isolates collected in the Netherlands, 2009-2023.
GAS_number	Invasive/Carriage	National/Regional	Month	Year	Specimen	emm type	WGS_performed	M1_genotype	Number of M1UK specific SNPs	Number of M1DK specific SNPs
GAS102830	Invasive	Regional	7	2014	Blood	1	Excluded due to low assembly quality
GAS101042	Invasive	Regional	4	2014	Blood	1	Excluded due to low assembly quality
GAS102612	Invasive	Regional	5	2019	Blood	1	Yes	M1DK*		13
GAS101531	Invasive	Regional	2	2019	Blood	1	Yes	M1UK	27
GAS100137	Invasive	Regional	3	2011	Blood	1	Yes	M1global
GAS102124	Invasive	Regional	6	2019	Blood	1	Yes	M1UK	27
GAS100828	Invasive	Regional	5	2018	Blood	1	Yes	M1UK	27
GAS101701	Invasive	Regional	1	2017	Blood	1	Yes	M1global
GAS102844	Invasive	Regional	4	2016	Blood	1	Yes	M1UK	27
GAS101268	Invasive	Regional	12	2014	Blood	1	Yes	M1global
GAS101052	Invasive	Regional	5	2013	Blood	1	Yes	M1global
GAS101466	Invasive	Regional	6	2019	Blood	1	Yes	M1DK*		13
GAS102184	Invasive	Regional	5	2019	Blood	1	Yes	M1UK	27
GAS100548	Invasive	Regional	4	2019	Blood	1	Yes	M1global
GAS101223	Invasive	Regional	3	2019	Blood	1	Yes	M1global		5
GAS102439	Invasive	Regional	2	2018	Blood	1	Yes	M1UK	27
GAS101640	Invasive	Regional	12	2017	Blood	1	Yes	M1global
GAS101352	Invasive	Regional	9	2017	Blood	1	Yes	M1global
GAS102074	Invasive	Regional	5	2017	Blood	1	Yes	M1UK	27
GAS100759	Invasive	Regional	4	2017	Blood	1	Yes	M1UK	27
GAS102367	Invasive	Regional	2	2017	Blood	1	Yes	M1UK	27
GAS100953	Invasive	Regional	2	2017	Blood	1	Yes	M1UK	27
GAS100516	Invasive	Regional	4	2016	Blood	1	Yes	M1global
GAS102520	Invasive	Regional	3	2016	Blood	1	Yes	M1UK	27
GAS102039	Invasive	Regional	3	2016	Blood	1	Yes	M1UK	27
GAS101252	Invasive	Regional	2	2016	Blood	1	Yes	M1UK	27
GAS100381	Invasive	Regional	1	2016	Blood	1	Yes	M1global
GAS100075	Invasive	Regional	8	2015	Blood	1	Yes	M1UK	27
GAS100856	Invasive	Regional	3	2015	Blood	1	Yes	M1UK	27
GAS101080	Invasive	Regional	3	2015	Blood	1	Yes	M1global
GAS100531	Invasive	Regional	12	2013	Blood	1	Yes	M1global
GAS102205	Invasive	Regional	9	2013	Blood	1	Yes	M1global
GAS102503	Invasive	Regional	8	2013	Blood	1	Yes	M1global
GAS100676	Invasive	Regional	7	2012	Blood	1	Yes	M1other
GAS100401	Invasive	Regional	4	2012	Blood	1	Yes	M1UK	27
GAS102081	Invasive	Regional	9	2011	Blood	1	Yes	M1global
GAS102195	Invasive	Regional	1	2012	Blood	1	Yes	M1global
GAS101168	Invasive	Regional	5	2011	Blood	1	Yes	M1global
GAS100078	Invasive	Regional	1	2011	Blood	1	Yes	M1other
GAS100880	Invasive	Regional	5	2011	Blood	1	Yes	M1global
GAS100663	Invasive	Regional	5	2010	Blood	1	Yes	M1global
GAS102023	Invasive	Regional	4	2010	Blood	1	Yes	M1global
GAS103010	Invasive	Regional	2	2010	Blood	1	Yes	M1global
GAS100650	Invasive	Regional	10	2009	Blood	1	Yes	M1global
GAS102826	Invasive	Regional	12	2009	Blood	1	Yes	M1global
GAS100571	Invasive	Regional	8	2009	Blood	1	Yes	M1global
GAS102938	Invasive	Regional	7	2009	Blood	1	Yes	M1global
GAS102772	Invasive	Regional	1	2009	Blood	1	Yes	M1global
GAS101248	Invasive	Regional	4	2009	Blood	1	Yes	M1UKinter	22
GAS101834	Invasive	Regional	5	2019	Blood	1	Yes	M1UK	27
GAS101376	Invasive	Regional	9	2018	Blood	1	Yes	M1global
GAS100615	Invasive	Regional	9	2017	Blood	1	Yes	M1UK	27
GAS100022	Invasive	Regional	1	2017	Blood	1	Yes	M1UK	27
GAS101855	Invasive	Regional	3	2016	Blood	1	Yes	M1global
GAS102079	Invasive	Regional	2	2015	Blood	1	Yes	M1global
GAS101233	Invasive	Regional	3	2015	Blood	1	Yes	M1global
GAS101730	Invasive	Regional	3	2015	Blood	1	Yes	M1UK	27
GAS102323	Invasive	Regional	4	2014	Blood	1	Yes	M1global
GAS100845	Invasive	Regional	5	2013	Blood	1	Yes	M1global
GAS102765	Invasive	Regional	7	2013	Blood	1	Yes	M1global		6
GAS102070	Invasive	Regional	2	2012	Blood	1	Yes	M1global
GAS101768	Invasive	Regional	12	2011	Blood	1	Yes	M1global
GAS102956	Invasive	Regional	5	2011	Blood	1	Yes	M1global
GAS101482	Invasive	Regional	3	2010	Blood	1	Yes	M1global
GAS102260	Invasive	Regional	2	2010	Blood	1	Yes	M1global
GAS101140	Invasive	Regional	12	2010	Blood	1	Yes	M1global
GAS103011	Invasive	Regional	12	2010	Blood	1	Yes	M1global
GAS102494	Invasive	Regional	3	2009	Blood	1	Yes	M1global
GAS100084	Invasive	Regional	5	2019	Blood	1	Yes	M1DK*		13
GAS102824	Invasive	Regional	5	2019	Blood	1	Yes	M1UK	27
GAS100093	Invasive	Regional	12	2018	Blood	1	Yes	M1DK*		13
GAS100071	Invasive	Regional	1	2018	Blood	1	Yes	M1global
GAS101879	Invasive	Regional	5	2017	Blood	1	Yes	M1UK	27
GAS102396	Invasive	Regional	4	2017	Blood	1	Yes	M1DKinter		10
GAS100617	Invasive	Regional	2	2017	Blood	1	Yes	M1global
GAS101199	Invasive	Regional	11	2016	Blood	1	Yes	M1UK	27
GAS101190	Invasive	Regional	4	2016	Blood	1	Yes	M1UK	27
GAS100429	Invasive	Regional	4	2016	Blood	1	Yes	M1UK	27
GAS100356	Invasive	Regional	5	2015	Blood	1	Yes	M1global
GAS102410	Invasive	Regional	3	2014	Blood	1	Yes	M1global
GAS100443	Invasive	Regional	3	2018	Tissue	1	Yes	M1global
GAS102008	Invasive	Regional	4	2019	Blood	12	No
GAS100530	Invasive	Regional	1	2012	Blood	12	No
GAS101251	Invasive	Regional	10	2019	Blood	89	No
GAS100951	Invasive	Regional	6	2019	Blood	28	No
GAS101130	Invasive	Regional	5	2019	Blood	28	No
GAS102007	Invasive	Regional	4	2019	Blood	75	No
GAS102189	Invasive	Regional	3	2019	Blood	89	No
GAS101791	Invasive	Regional	10	2019	Blood	11	No
GAS100982	Invasive	Regional	11	2018	Blood	9	No
GAS102306	Invasive	Regional	12	2019	Blood	28	No
GAS101174	Invasive	Regional	12	2019	Blood	12	No
GAS102364	Invasive	Regional	11	2019	Blood	12	No
GAS100666	Invasive	Regional	10	2019	Blood	22	No
GAS101636	Invasive	Regional	10	2019	Blood	77	No
GAS101807	Invasive	Regional	10	2019	Blood	87	No
GAS100912	Invasive	Regional	9	2019	Blood	75	No
GAS100206	Invasive	Regional	8	2019	Blood	77	No
GAS101734	Invasive	Regional	8	2019	Blood	28	No
GAS102637	Invasive	Regional	5	2019	Blood	87	No
GAS101966	Invasive	Regional	4	2019	Blood	6	No
GAS101355	Invasive	Regional	3	2019	Blood	89	No
GAS100840	Invasive	Regional	3	2019	Blood	28	No
GAS102256	Invasive	Regional	2	2019	Blood	6	No
GAS102403	Invasive	Regional	2	2019	Blood	22	No
GAS100761	Invasive	Regional	2	2019	Blood	145	No
GAS100662	Invasive	Regional	1	2019	Blood	4	No
GAS100277	Invasive	Regional	1	2019	Blood	89	No
GAS100931	Invasive	Regional	1	2019	Blood	22	No
GAS102855	Invasive	Regional	12	2018	Blood	89	No
GAS102484	Invasive	Regional	12	2018	Blood	6	No
GAS101242	Invasive	Regional	11	2018	Blood	81	No
GAS102737	Invasive	Regional	11	2018	Blood	77	No
GAS101707	Invasive	Regional	8	2018	Blood	9	No
GAS101952	Invasive	Regional	8	2018	Blood	77	No
GAS101313	Invasive	Regional	8	2018	Blood	89	No
GAS100457	Invasive	Regional	7	2018	Blood	89	No
GAS100156	Invasive	Regional	7	2018	Blood	22	No
GAS101317	Invasive	Regional	3	2018	Blood	48	No
GAS101489	Invasive	Regional	3	2018	Blood	28	No
GAS100101	Invasive	Regional	3	2018	Blood	3	No
GAS101184	Invasive	Regional	2	2018	Blood	89	No
GAS102580	Invasive	Regional	9	2017	Blood	87	No
GAS100253	Invasive	Regional	8	2017	Blood	77	No
GAS100566	Invasive	Regional	5	2017	Blood	6	No
GAS102169	Invasive	Regional	3	2017	Blood	77	No
GAS100041	Invasive	Regional	3	2017	Blood	3	No
GAS100184	Invasive	Regional	3	2017	Blood	12	No
GAS102136	Invasive	Regional	3	2017	Blood	94	No
GAS102951	Invasive	Regional	1	2017	Blood	12	No
GAS100026	Invasive	Regional	11	2016	Blood	89	No
GAS101483	Invasive	Regional	11	2016	Blood	9	No
GAS102425	Invasive	Regional	10	2016	Blood	12	No
GAS101299	Invasive	Regional	9	2016	Blood	28	No
GAS103020	Invasive	Regional	8	2016	Blood	12	No
GAS102993	Invasive	Regional	8	2016	Blood	9	No
GAS102534	Invasive	Regional	5	2016	Blood	75	No
GAS101151	Invasive	Regional	4	2016	Blood	75	No
GAS100463	Invasive	Regional	3	2016	Blood	2	No
GAS102227	Invasive	Regional	2	2016	Blood	3	No
GAS101597	Invasive	Regional	10	2015	Blood	4	No
GAS101449	Invasive	Regional	10	2015	Blood	4	No
GAS101183	Invasive	Regional	8	2015	Blood	75	No
GAS102170	Invasive	Regional	8	2015	Blood	75	No
GAS101360	Invasive	Regional	7	2015	Blood	75	No
GAS101391	Invasive	Regional	7	2015	Blood	4	No
GAS100383	Invasive	Regional	5	2015	Blood	3	No
GAS103003	Invasive	Regional	2	2015	Blood	6	No
GAS100077	Invasive	Regional	4	2014	Blood	44	No
GAS100939	Invasive	Regional	4	2014	Blood	87	No
GAS101668	Invasive	Regional	1	2014	Blood	4	No
GAS101193	Invasive	Regional	10	2013	Blood	89	No
GAS101310	Invasive	Regional	7	2013	Blood	89	No
GAS100940	Invasive	Regional	4	2013	Blood	3	No
GAS100389	Invasive	Regional	4	2013	Blood	5	No
GAS100135	Invasive	Regional	2	2013	Blood	3	No
GAS101485	Invasive	Regional	1	2013	Blood	89	No
GAS100236	Invasive	Regional	1	2013	Blood	3	No
GAS100280	Invasive	Regional	1	2013	Blood	4	No
GAS102226	Invasive	Regional	12	2012	Blood	3	No
GAS102546	Invasive	Regional	11	2012	Blood	9	No
GAS100986	Invasive	Regional	7	2012	Blood	28	No
GAS102724	Invasive	Regional	6	2012	Blood	84	No
GAS101050	Invasive	Regional	5	2012	Blood	3	No
GAS102456	Invasive	Regional	3	2012	Blood	3	No
GAS100570	Invasive	Regional	2	2012	Blood	3	No
GAS100481	Invasive	Regional	8	2011	Blood	78	No
GAS102063	Invasive	Regional	5	2011	Blood	3	No
GAS100898	Invasive	Regional	5	2011	Blood	3	No
GAS100172	Invasive	Regional	4	2011	Blood	12	No
GAS100762	Invasive	Regional	3	2011	Blood	3	No
GAS100640	Invasive	Regional	12	2010	Blood	3	No
GAS101748	Invasive	Regional	10	2010	Blood	75	No
GAS100252	Invasive	Regional	7	2010	Blood	75	No
GAS103029	Invasive	Regional	4	2010	Blood	6	No
GAS101345	Invasive	Regional	12	2009	Blood	3	No
GAS102571	Invasive	Regional	7	2009	Blood	3	No
GAS100081	Invasive	Regional	1	2009	Blood	89	No
GAS100886	Invasive	Regional	1	2018	Blood	6	No
GAS102667	Invasive	Regional	12	2017	Blood	4	No
GAS101014	Invasive	Regional	5	2017	Blood	89	No
GAS101728	Invasive	Regional	5	2017	Blood	28	No
GAS101896	Invasive	Regional	5	2017	Blood	9	No
GAS101110	Invasive	Regional	12	2016	Blood	75	No
GAS102393	Invasive	Regional	4	2016	Blood	89	No
GAS102127	Invasive	Regional	2	2016	Blood	12	No
GAS102688	Invasive	Regional	1	2016	Blood	75	No
GAS101443	Invasive	Regional	12	2015	Blood	12	No
GAS102328	Invasive	Regional	12	2015	Blood	28	No
GAS100273	Invasive	Regional	10	2015	Blood	89	No
GAS102788	Invasive	Regional	7	2015	Blood	12	No
GAS100284	Invasive	Regional	12	2014	Blood	44	No
GAS100327	Invasive	Regional	7	2014	Blood	28	No
GAS100609	Invasive	Regional	5	2014	Blood	5	No
GAS102858	Invasive	Regional	1	2014	Blood	28	No
GAS100948	Invasive	Regional	12	2013	Blood	33	No
GAS102387	Invasive	Regional	5	2013	Blood	3	No
GAS100090	Invasive	Regional	4	2013	Blood	75	No
GAS102959	Invasive	Regional	3	2013	Blood	3	No
GAS102307	Invasive	Regional	1	2013	Blood	3	No
GAS101793	Invasive	Regional	10	2012	Blood	3	No
GAS101758	Invasive	Regional	7	2012	Blood	28	No
GAS101955	Invasive	Regional	9	2011	Blood	89	No
GAS100909	Invasive	Regional	8	2011	Blood	28	No
GAS100132	Invasive	Regional	7	2011	Blood	12	No
GAS102358	Invasive	Regional	6	2011	Blood	3	No
GAS100934	Invasive	Regional	5	2011	Blood	3	No
GAS100710	Invasive	Regional	4	2011	Blood	89	No
GAS101969	Invasive	Regional	3	2011	Blood	118	No
GAS101693	Invasive	Regional	3	2011	Blood	28	No
GAS102794	Invasive	Regional	3	2011	Blood	4	No
GAS102924	Invasive	Regional	1	2011	Blood	89	No
GAS100633	Invasive	Regional	12	2010	Blood	44	No
GAS102697	Invasive	Regional	7	2010	Blood	6	No
GAS101593	Invasive	Regional	5	2010	Blood	6	No
GAS102107	Invasive	Regional	2	2010	Blood	4	No
GAS101444	Invasive	Regional	1	2010	Blood	28	No
GAS102385	Invasive	Regional	1	2010	Blood	3	No
GAS100008	Invasive	Regional	5	2009	Blood	75	No
GAS100334	Invasive	Regional	3	2009	Blood	3	No
GAS102282	Invasive	Regional	3	2009	Blood	3	No
GAS101970	Invasive	Regional	3	2009	Blood	12	No
GAS102424	Invasive	Regional	9	2019	Blood	89	No
GAS100601	Invasive	Regional	7	2019	Blood	22	No
GAS102592	Invasive	Regional	4	2019	Blood	6	No
GAS101595	Invasive	Regional	4	2019	Blood	28	No
GAS100746	Invasive	Regional	3	2019	Blood	3	No
GAS101378	Invasive	Regional	2	2019	Blood	22	No
GAS103008	Invasive	Regional	1	2019	Blood	77	No
GAS100404	Invasive	Regional	1	2019	Blood	89	No
GAS100837	Invasive	Regional	12	2018	Blood	124	No
GAS102755	Invasive	Regional	6	2018	Blood	28	No
GAS100595	Invasive	Regional	5	2018	Blood	75	No
GAS101245	Invasive	Regional	5	2018	Blood	22	No
GAS100476	Invasive	Regional	3	2018	Blood	102	No
GAS102641	Invasive	Regional	12	2017	Blood	28	No
GAS101521	Invasive	Regional	11	2017	Blood	89	No
GAS102547	Invasive	Regional	11	2017	Blood	49	No
GAS100317	Invasive	Regional	9	2017	Blood	28	No
GAS103047	Invasive	Regional	8	2017	Blood	177	No
GAS102185	Invasive	Regional	5	2017	Blood	49	No
GAS102489	Invasive	Regional	5	2017	Blood	49	No
GAS102196	Invasive	Regional	5	2017	Blood	89	No
GAS101808	Invasive	Regional	4	2017	Blood	3	No
GAS101940	Invasive	Regional	4	2017	Blood	88	No
GAS102176	Invasive	Regional	1	2017	Blood	44	No
GAS100310	Invasive	Regional	11	2016	Blood	3	No
GAS100249	Invasive	Regional	10	2016	Blood	18	No
GAS101308	Invasive	Regional	2	2016	Blood	3	No
GAS102159	Invasive	Regional	2	2016	Blood	3	No
GAS101015	Invasive	Regional	1	2016	Blood	68	No
GAS100921	Invasive	Regional	7	2015	Blood	4	No
GAS101362	Invasive	Regional	7	2015	Blood	12	No
GAS102451	Invasive	Regional	5	2015	Blood	12	No
GAS100538	Invasive	Regional	3	2015	Blood	75	No
GAS100492	Invasive	Regional	11	2014	Blood	28	No
GAS101692	Invasive	Regional	9	2014	Blood	75	No
GAS100578	Invasive	Regional	8	2014	Blood	3	No
GAS100171	Invasive	Regional	8	2014	Blood	6	No
GAS100029	Invasive	Regional	7	2014	Blood	28	No
GAS101374	Invasive	Regional	6	2014	Blood	3	No
GAS100254	Invasive	Regional	5	2014	Blood	75	No
GAS101745	Invasive	Regional	4	2014	Blood	4	No
GAS100521	Invasive	Regional	4	2014	Blood	89	No
GAS101388	Invasive	Regional	1	2014	Blood	3	No
GAS101463	Invasive	Regional	1	2014	Blood	81	No
GAS100827	Invasive	Regional	12	2013	Blood	89	No
GAS102459	Invasive	Regional	6	2015	Blood	-99	No
GAS102501	Invasive	Regional	12	2014	Blood	-99	No
GAS100604	Invasive	Regional	12	2014	Blood	-99	No
GAS100418	Invasive	Regional	11	2015	Cerebrospinal fluid	89	No
GAS102714	Invasive	Regional	11	2013	Cerebrospinal fluid	44	No
GAS102862	Carriage	Regional	1	2013	Nose	1	Yes	M1other
GAS102511	Carriage	Regional	2	2023	Nose	1	Yes	M1UK	27
GAS100574	Carriage	Regional	2	2023	Nose	1	Yes	M1global
GAS102874	Carriage	Regional	12	2018	Nose	1	Yes	M1DK		14
GAS102819	Carriage	Regional	2	2016	Nose	1	Yes	M1global
GAS102886	Carriage	Regional	1	2016	Nose	1	Yes	M1UK	27
GAS100185	Carriage	Regional	2	2013	Nose	1	Yes	M1global
GAS100522	Carriage	Regional	2	2013	Nose	1	Yes	M1global
GAS101170	Carriage	Regional	2	2013	Nose	1	Yes	M1global
GAS101586	Carriage	Regional	1	2013	Nose	1	Yes	M1global
GAS102171	Carriage	Regional	11	2010	Nose	1	Yes	M1global
GAS100055	Carriage	Regional	11	2010	Nose	1	Yes	M1global
GAS101712	Carriage	Regional	11	2010	Nose	1	Yes	M1global
GAS101921	Carriage	Regional	11	2010	Nose	1	Yes	M1global
GAS100218	Carriage	Regional	11	2010	Nose	1	Yes	M1global
GAS100128	Carriage	Regional	10	2010	Nose	1	Yes	M1global
GAS102032	Carriage	Regional	10	2010	Nose	1	Yes	M1global
GAS100371	Carriage	Regional	9	2010	Nose	1	Yes	M1global
GAS101796	Carriage	Regional	9	2010	Nose	1	Yes	M1global
GAS100511	Carriage	Regional	6	2009	Nose	1	Yes	M1global
GAS102357	Carriage	Regional	5	2009	Nose	1	Yes	M1global
GAS101402	Carriage	Regional	5	2009	Nose	1	Yes	M1global
GAS102620	Carriage	Regional	5	2009	Nose	1	Yes	M1global
GAS100735	Carriage	Regional	5	2009	Nose	1	Yes	M1global
GAS102473	Carriage	Regional	5	2009	Nose	1	Yes	M1global
GAS101387	Carriage	Regional	5	2009	Nose	1	Yes	M1global
GAS102825	Carriage	Regional	4	2009	Nose	1	Yes	M1global
GAS102500	Carriage	Regional	4	2009	Nose	1	Yes	M1global
GAS102783	Carriage	Regional	4	2009	Nose	1	Yes	M1global
GAS102495	Carriage	Regional	4	2009	Nose	1	Yes	M1global
GAS101041	Carriage	Regional	3	2009	Nose	1	Yes	M1global
GAS100063	Carriage	Regional	3	2009	Nose	1	Yes	M1global
GAS102431	Carriage	Regional	3	2009	Nose	1	Yes	M1global
GAS101908	Carriage	Regional	3	2009	Nose	1	Yes	M1global
GAS100043	Carriage	Regional	3	2009	Nose	1	Yes	M1global
GAS101743	Carriage	Regional	2	2023	Throat	1	Yes	M1global
GAS100485	Carriage	Regional	1	2023	Throat	1	Yes	M1global
GAS103035	Carriage	Regional	12	2022	Throat	1	Yes	M1UK	27
GAS103009	Carriage	Regional	11	2022	Throat	1	Yes	M1UK	27
GAS100054	Carriage	Regional	2	2019	Throat	1	Yes	M1UK	27
GAS102736	Carriage	Regional	12	2018	Throat	1	Yes	M1DK		14
GAS101512	Carriage	Regional	12	2018	Throat	1	Yes	M1DK		14
GAS101121	Carriage	Regional	12	2018	Throat	1	Yes	M1DK		14
GAS101534	Carriage	Regional	12	2018	Throat	1	Yes	M1global
GAS102097	Carriage	Regional	2	2016	Throat	1	Yes	M1global
GAS100707	Carriage	Regional	2	2016	Throat	1	Yes	M1global
GAS101946	Carriage	Regional	2	2016	Throat	1	Yes	M1global
GAS100167	Carriage	Regional	1	2013	Throat	1	Yes	M1global
GAS101425	Carriage	Regional	11	2010	Throat	1	Yes	M1global
GAS100997	Carriage	Regional	4	2009	Throat	1	Yes	M1global
GAS102680	Carriage	Regional	3	2009	Throat	1	Yes	M1global
GAS102248	Carriage	Regional	3	2009	Throat	1	Yes	M1global
GAS101579	Carriage	Regional	3	2009	Throat	1	Yes	M1global
GAS100714	Carriage	Regional	2	2023	Nose	4	No
GAS103006	Carriage	Regional	2	2023	Nose	12	No
GAS101882	Carriage	Regional	2	2023	Nose	22	No
GAS100117	Carriage	Regional	2	2023	Nose	87	No
GAS102965	Carriage	Regional	2	2023	Nose	87	No
GAS101922	Carriage	Regional	1	2023	Nose	4	No
GAS100482	Carriage	Regional	1	2023	Nose	4	No
GAS101323	Carriage	Regional	1	2023	Nose	4	No
GAS100922	Carriage	Regional	1	2023	Nose	12	No
GAS102153	Carriage	Regional	1	2023	Nose	12.37	No
GAS100993	Carriage	Regional	12	2022	Nose	-99	No
GAS102773	Carriage	Regional	12	2022	Nose	4	No
GAS102784	Carriage	Regional	12	2022	Nose	4	No
GAS100770	Carriage	Regional	12	2022	Nose	12	No
GAS102947	Carriage	Regional	12	2022	Nose	87	No
GAS100543	Carriage	Regional	12	2022	Nose	87	No
GAS100292	Carriage	Regional	11	2022	Nose	4	No
GAS101179	Carriage	Regional	11	2022	Nose	4	No
GAS102005	Carriage	Regional	11	2022	Nose	12	No
GAS101398	Carriage	Regional	11	2022	Nose	12.7	No
GAS100878	Carriage	Regional	11	2022	Nose	89	No
GAS101363	Carriage	Regional	10	2022	Nose	4	No
GAS101437	Carriage	Regional	2	2019	Nose	12	No
GAS102932	Carriage	Regional	2	2019	Nose	6	No
GAS101427	Carriage	Regional	2	2019	Nose	75	No
GAS100504	Carriage	Regional	2	2019	Nose	87	No
GAS101064	Carriage	Regional	1	2019	Nose	6	No
GAS101009	Carriage	Regional	1	2019	Nose	12	No
GAS102242	Carriage	Regional	1	2019	Nose	75	No
GAS100941	Carriage	Regional	1	2019	Nose	4	No
GAS100835	Carriage	Regional	1	2019	Nose	6	No
GAS100410	Carriage	Regional	1	2019	Nose	75	No
GAS102432	Carriage	Regional	1	2019	Nose	11	No
GAS100750	Carriage	Regional	12	2018	Nose	75	No
GAS101373	Carriage	Regional	12	2018	Nose	75	No
GAS100462	Carriage	Regional	11	2018	Nose	28	No
GAS101181	Carriage	Regional	11	2018	Nose	12	No
GAS101232	Carriage	Regional	11	2018	Nose	4	No
GAS100300	Carriage	Regional	11	2018	Nose	89	No
GAS101973	Carriage	Regional	11	2018	Nose	3	No
GAS101502	Carriage	Regional	10	2018	Nose	4	No
GAS101577	Carriage	Regional	2	2016	Nose	12	No
GAS101032	Carriage	Regional	2	2016	Nose	6	No
GAS102280	Carriage	Regional	2	2016	Nose	12	No
GAS101891	Carriage	Regional	2	2016	Nose	75	No
GAS100282	Carriage	Regional	2	2016	Nose	89	No
GAS102086	Carriage	Regional	2	2016	Nose	28	No
GAS100179	Carriage	Regional	2	2016	Nose	4	No
GAS102797	Carriage	Regional	1	2016	Nose	28	No
GAS100425	Carriage	Regional	1	2016	Nose	2	No
GAS100528	Carriage	Regional	1	2016	Nose	4	No
GAS101270	Carriage	Regional	1	2016	Nose	28	No
GAS101968	Carriage	Regional	1	2016	Nose	4	No
GAS102252	Carriage	Regional	1	2016	Nose	28	No
GAS102605	Carriage	Regional	1	2016	Nose	75	No
GAS101098	Carriage	Regional	1	2016	Nose	75	No
GAS100461	Carriage	Regional	12	2015	Nose	89	No
GAS101467	Carriage	Regional	12	2015	Nose	75	No
GAS102168	Carriage	Regional	12	2015	Nose	89	No
GAS101169	Carriage	Regional	12	2015	Nose	4	No
GAS100594	Carriage	Regional	12	2015	Nose	12	No
GAS102619	Carriage	Regional	11	2015	Nose	6	No
GAS101759	Carriage	Regional	11	2015	Nose	4	No
GAS100074	Carriage	Regional	11	2015	Nose	6	No
GAS100155	Carriage	Regional	10	2015	Nose	6	No
GAS102191	Carriage	Regional	3	2013	Nose	89	No
GAS101740	Carriage	Regional	2	2013	Nose	12	No
GAS102487	Carriage	Regional	2	2013	Nose	12	No
GAS101455	Carriage	Regional	2	2013	Nose	87	No
GAS101824	Carriage	Regional	1	2013	Nose	87	No
GAS101675	Carriage	Regional	1	2013	Nose	89	No
GAS102292	Carriage	Regional	1	2013	Nose	3	No
GAS102623	Carriage	Regional	1	2013	Nose	3	No
GAS102598	Carriage	Regional	1	2013	Nose	28	No
GAS102793	Carriage	Regional	1	2013	Nose	75	No
GAS102586	Carriage	Regional	1	2013	Nose	12	No
GAS100050	Carriage	Regional	1	2013	Nose	9	No
GAS101189	Carriage	Regional	1	2013	Nose	12	No
GAS100515	Carriage	Regional	1	2013	Nose	12	No
GAS101281	Carriage	Regional	12	2012	Nose	5	No
GAS101468	Carriage	Regional	12	2012	Nose	9	No
GAS101715	Carriage	Regional	12	2012	Nose	2	No
GAS100104	Carriage	Regional	12	2012	Nose	28	No
GAS102986	Carriage	Regional	11	2012	Nose	75	No
GAS100486	Carriage	Regional	11	2012	Nose	4	No
GAS100066	Carriage	Regional	11	2012	Nose	75	No
GAS101316	Carriage	Regional	11	2012	Nose	87	No
GAS102977	Carriage	Regional	11	2012	Nose	12	No
GAS102478	Carriage	Regional	10	2012	Nose	12	No
GAS102791	Carriage	Regional	1	2011	Nose	28	No
GAS102303	Carriage	Regional	1	2011	Nose	4	No
GAS102636	Carriage	Regional	1	2011	Nose	3	No
GAS102359	Carriage	Regional	12	2010	Nose	28	No
GAS100664	Carriage	Regional	12	2010	Nose	2	No
GAS101705	Carriage	Regional	12	2010	Nose	4	No
GAS101417	Carriage	Regional	12	2010	Nose	12	No
GAS101856	Carriage	Regional	12	2010	Nose	4	No
GAS102596	Carriage	Regional	12	2010	Nose	75	No
GAS102294	Carriage	Regional	12	2010	Nose	2	No
GAS100513	Carriage	Regional	12	2010	Nose	87	No
GAS100810	Carriage	Regional	12	2010	Nose	87	No
GAS102384	Carriage	Regional	12	2010	Nose	87	No
GAS100417	Carriage	Regional	12	2010	Nose	6	No
GAS100726	Carriage	Regional	12	2010	Nose	75	No
GAS101923	Carriage	Regional	12	2010	Nose	12	No
GAS100265	Carriage	Regional	12	2010	Nose	12	No
GAS102164	Carriage	Regional	12	2010	Nose	28	No
GAS101513	Carriage	Regional	12	2010	Nose	12	No
GAS101479	Carriage	Regional	12	2010	Nose	22	No
GAS100018	Carriage	Regional	12	2010	Nose	3	No
GAS101253	Carriage	Regional	12	2010	Nose	89	No
GAS101785	Carriage	Regional	12	2010	Nose	2	No
GAS101899	Carriage	Regional	11	2010	Nose	28	No
GAS102002	Carriage	Regional	11	2010	Nose	4	No
GAS102465	Carriage	Regional	11	2010	Nose	28	No
GAS100606	Carriage	Regional	11	2010	Nose	89	No
GAS100933	Carriage	Regional	11	2010	Nose	12	No
GAS101800	Carriage	Regional	11	2010	Nose	12	No
GAS101916	Carriage	Regional	11	2010	Nose	12	No
GAS101932	Carriage	Regional	11	2010	Nose	6	No
GAS101265	Carriage	Regional	11	2010	Nose	89	No
GAS101805	Carriage	Regional	11	2010	Nose	4	No
GAS102200	Carriage	Regional	10	2010	Nose	2	No
GAS100996	Carriage	Regional	10	2010	Nose	89	No
GAS102560	Carriage	Regional	10	2010	Nose	3	No
GAS102440	Carriage	Regional	10	2010	Nose	89	No
GAS100879	Carriage	Regional	10	2010	Nose	87	No
GAS100679	Carriage	Regional	10	2010	Nose	12	No
GAS102610	Carriage	Regional	10	2010	Nose	3	No
GAS100815	Carriage	Regional	10	2010	Nose	89	No
GAS101529	Carriage	Regional	9	2010	Nose	12	No
GAS102287	Carriage	Regional	9	2010	Nose	89	No
GAS100001	Carriage	Regional	9	2010	Nose	75	No
GAS100472	Carriage	Regional	7	2009	Nose	4	No
GAS102789	Carriage	Regional	7	2009	Nose	75	No
GAS101541	Carriage	Regional	7	2009	Nose	4	No
GAS100542	Carriage	Regional	7	2009	Nose	12	No
GAS102942	Carriage	Regional	6	2009	Nose	12	No
GAS101729	Carriage	Regional	6	2009	Nose	3	No
GAS102745	Carriage	Regional	6	2009	Nose	75	No
GAS101357	Carriage	Regional	6	2009	Nose	12	No
GAS100271	Carriage	Regional	6	2009	Nose	87	No
GAS100035	Carriage	Regional	6	2009	Nose	4	No
GAS100164	Carriage	Regional	6	2009	Nose	6	No
GAS102416	Carriage	Regional	6	2009	Nose	75	No
GAS100723	Carriage	Regional	6	2009	Nose	12	No
GAS100910	Carriage	Regional	5	2009	Nose	3	No
GAS100785	Carriage	Regional	5	2009	Nose	3	No
GAS102941	Carriage	Regional	5	2009	Nose	12	No
GAS101464	Carriage	Regional	5	2009	Nose	75	No
GAS100684	Carriage	Regional	5	2009	Nose	6	No
GAS101007	Carriage	Regional	5	2009	Nose	6	No
GAS102845	Carriage	Regional	5	2009	Nose	6	No
GAS101878	Carriage	Regional	5	2009	Nose	4	No
GAS102573	Carriage	Regional	5	2009	Nose	4	No
GAS100201	Carriage	Regional	5	2009	Nose	89	No
GAS100336	Carriage	Regional	5	2009	Nose	9	No
GAS102739	Carriage	Regional	5	2009	Nose	6	No
GAS100752	Carriage	Regional	5	2009	Nose	6	No
GAS100602	Carriage	Regional	5	2009	Nose	12	No
GAS102633	Carriage	Regional	5	2009	Nose	12	No
GAS102823	Carriage	Regional	5	2009	Nose	89	No
GAS101115	Carriage	Regional	5	2009	Nose	4	No
GAS102204	Carriage	Regional	4	2009	Nose	4	No
GAS100193	Carriage	Regional	4	2009	Nose	12	No
GAS102092	Carriage	Regional	4	2009	Nose	75	No
GAS100367	Carriage	Regional	4	2009	Nose	4	No
GAS102336	Carriage	Regional	4	2009	Nose	6	No
GAS101672	Carriage	Regional	4	2009	Nose	3	No
GAS102878	Carriage	Regional	4	2009	Nose	9	No
GAS100215	Carriage	Regional	4	2009	Nose	89	No
GAS100764	Carriage	Regional	4	2009	Nose	6	No
GAS100002	Carriage	Regional	4	2009	Nose	75	No
GAS101287	Carriage	Regional	4	2009	Nose	12	No
GAS101583	Carriage	Regional	4	2009	Nose	6	No
GAS102347	Carriage	Regional	4	2009	Nose	4	No
GAS102759	Carriage	Regional	4	2009	Nose	6	No
GAS100315	Carriage	Regional	4	2009	Nose	6	No
GAS101889	Carriage	Regional	4	2009	Nose	12	No
GAS100681	Carriage	Regional	4	2009	Nose	75	No
GAS102537	Carriage	Regional	4	2009	Nose	12	No
GAS101390	Carriage	Regional	4	2009	Nose	89	No
GAS101186	Carriage	Regional	4	2009	Nose	12	No
GAS101853	Carriage	Regional	4	2009	Nose	6	No
GAS101877	Carriage	Regional	4	2009	Nose	6	No
GAS101741	Carriage	Regional	4	2009	Nose	12	No
GAS101264	Carriage	Regional	4	2009	Nose	12	No
GAS102174	Carriage	Regional	4	2009	Nose	77	No
GAS102869	Carriage	Regional	3	2009	Nose	6	No
GAS101407	Carriage	Regional	3	2009	Nose	6	No
GAS101122	Carriage	Regional	3	2009	Nose	6	No
GAS100654	Carriage	Regional	3	2009	Nose	6	No
GAS102536	Carriage	Regional	3	2009	Nose	12	No
GAS102093	Carriage	Regional	3	2009	Nose	3	No
GAS102332	Carriage	Regional	3	2009	Nose	12	No
GAS100122	Carriage	Regional	3	2009	Nose	12	No
GAS101972	Carriage	Regional	3	2009	Nose	12	No
GAS102916	Carriage	Regional	3	2009	Nose	12	No
GAS101638	Carriage	Regional	3	2009	Nose	12	No
GAS100568	Carriage	Regional	2	2009	Nose	75	No
GAS102902	Carriage	Regional	2	2023	Throat	4	No
GAS101557	Carriage	Regional	2	2023	Throat	82	No
GAS102669	Carriage	Regional	2	2023	Throat	87	No
GAS101960	Carriage	Regional	2	2023	Throat	89	No
GAS100120	Carriage	Regional	1	2023	Throat	12	No
GAS100844	Carriage	Regional	1	2023	Throat	12	No
GAS101207	Carriage	Regional	1	2023	Throat	12	No
GAS102197	Carriage	Regional	1	2023	Throat	12.37	No
GAS100839	Carriage	Regional	1	2023	Throat	12.7	No
GAS101548	Carriage	Regional	12	2022	Throat	-99	No
GAS102392	Carriage	Regional	12	2022	Throat	4	No
GAS102648	Carriage	Regional	11	2022	Throat	4	No
GAS102235	Carriage	Regional	11	2022	Throat	12	No
GAS102967	Carriage	Regional	11	2022	Throat	12	No
GAS101431	Carriage	Regional	3	2019	Throat	12	No
GAS101333	Carriage	Regional	2	2019	Throat	12	No
GAS102751	Carriage	Regional	2	2019	Throat	6	No
GAS102265	Carriage	Regional	2	2019	Throat	87	No
GAS102187	Carriage	Regional	2	2019	Throat	87	No
GAS102919	Carriage	Regional	1	2019	Throat	89	No
GAS102891	Carriage	Regional	1	2019	Throat	89	No
GAS100741	Carriage	Regional	1	2019	Throat	75	No
GAS102382	Carriage	Regional	1	2019	Throat	75	No
GAS101201	Carriage	Regional	1	2019	Throat	6	No
GAS102588	Carriage	Regional	1	2019	Throat	75	No
GAS101180	Carriage	Regional	1	2019	Throat	75	No
GAS102053	Carriage	Regional	1	2019	Throat	236	No
GAS100046	Carriage	Regional	1	2019	Throat	6	No
GAS102363	Carriage	Regional	1	2019	Throat	6	No
GAS102660	Carriage	Regional	1	2019	Throat	75	No
GAS102297	Carriage	Regional	1	2019	Throat	75	No
GAS101214	Carriage	Regional	1	2019	Throat	75	No
GAS102849	Carriage	Regional	12	2018	Throat	4	No
GAS100728	Carriage	Regional	12	2018	Throat	75	No
GAS100488	Carriage	Regional	12	2018	Throat	75	No
GAS101822	Carriage	Regional	12	2018	Throat	75	No
GAS102279	Carriage	Regional	12	2018	Throat	75	No
GAS100420	Carriage	Regional	12	2018	Throat	89	No
GAS102730	Carriage	Regional	12	2018	Throat	89	No
GAS101591	Carriage	Regional	12	2018	Throat	3	No
GAS101377	Carriage	Regional	11	2018	Throat	3	No
GAS101326	Carriage	Regional	11	2018	Throat	28	No
GAS100235	Carriage	Regional	11	2018	Throat	12	No
GAS100890	Carriage	Regional	11	2018	Throat	12	No
GAS101334	Carriage	Regional	11	2018	Throat	4	No
GAS102816	Carriage	Regional	10	2018	Throat	28	No
GAS101361	Carriage	Regional	2	2016	Throat	6	No
GAS101177	Carriage	Regional	2	2016	Throat	4	No
GAS102066	Carriage	Regional	1	2016	Throat	75	No
GAS100954	Carriage	Regional	12	2015	Throat	12	No
GAS100255	Carriage	Regional	12	2015	Throat	4	No
GAS101894	Carriage	Regional	11	2015	Throat	6	No
GAS102976	Carriage	Regional	11	2015	Throat	6	No
GAS102840	Carriage	Regional	11	2015	Throat	22	No
GAS101155	Carriage	Regional	11	2015	Throat	6	No
GAS102148	Carriage	Regional	10	2015	Throat	6	No
GAS101082	Carriage	Regional	3	2013	Throat	57	No
GAS102295	Carriage	Regional	2	2013	Throat	5	No
GAS101260	Carriage	Regional	2	2013	Throat	3	No
GAS102375	Carriage	Regional	2	2013	Throat	12	No
GAS100926	Carriage	Regional	2	2013	Throat	89	No
GAS100272	Carriage	Regional	1	2013	Throat	87	No
GAS100980	Carriage	Regional	1	2013	Throat	3	No
GAS102370	Carriage	Regional	1	2013	Throat	75	No
GAS100687	Carriage	Regional	1	2013	Throat	75	No
GAS102682	Carriage	Regional	1	2013	Throat	4	No
GAS102563	Carriage	Regional	1	2013	Throat	4	No
GAS101803	Carriage	Regional	12	2012	Throat	12	No
GAS101359	Carriage	Regional	12	2012	Throat	75	No
GAS102348	Carriage	Regional	10	2012	Throat	89	No
GAS101076	Carriage	Regional	1	2011	Throat	6	No
GAS101011	Carriage	Regional	1	2011	Throat	3	No
GAS101664	Carriage	Regional	12	2010	Throat	12	No
GAS100846	Carriage	Regional	12	2010	Throat	6	No
GAS100483	Carriage	Regional	12	2010	Throat	81	No
GAS102984	Carriage	Regional	11	2010	Throat	5	No
GAS101547	Carriage	Regional	11	2010	Throat	75	No
GAS102663	Carriage	Regional	10	2010	Throat	12	No
GAS100527	Carriage	Regional	10	2010	Throat	6	No
GAS100820	Carriage	Regional	9	2010	Throat	3	No
GAS100984	Carriage	Regional	9	2010	Throat	75	No
GAS101610	Carriage	Regional	9	2010	Throat	6	No
GAS102675	Carriage	Regional	4	2009	Throat	89	No
GAS102119	Carriage	Regional	4	2009	Throat	89	No
GAS100805	Carriage	Regional	4	2009	Throat	12	No
GAS100588	Carriage	Regional	4	2009	Throat	6	No
GAS100092	Carriage	Regional	4	2009	Throat	6	No
GAS100279	Carriage	Regional	4	2009	Throat	6	No
GAS100142	Carriage	Regional	4	2009	Throat	75	No
GAS102654	Carriage	Regional	4	2009	Throat	12	No
GAS101004	Carriage	Regional	3	2009	Throat	6	No
GAS101051	Carriage	Regional	3	2009	Throat	3	No
GAS100688	Carriage	Regional	3	2009	Throat	12	No
GAS102639	Carriage	Regional	10	2022	Throat	12.37	No
GAS100510	Carriage	Regional	10	2022	Throat	12.37	No
GAS102201	Carriage	Regional	10	2022	Throat	82	No
GAS100372	Carriage	Regional	10	2022	Throat	87	No
GAS100424	Carriage	Regional	12	2012	Throat	-99	No
GAS101171	Invasive	National	6	2022	Blood	1	Excluded due to low assembly quality
GAS102420	Invasive	National	9	2019	Ear	1	Excluded due to low assembly quality
GAS102679	Invasive	National	12	2022	Abscess - not further specified	1	Yes	M1UK	27
GAS102851	Invasive	National	9	2022	Abscess - not further specified	1	Yes	M1global
GAS102198	Invasive	National	7	2022	Abscess - not further specified	1	Yes	M1UK	27
GAS101784	Invasive	National	3	2023	Biopsy - not further specified	1	Yes	M1UK	27
GAS101689	Invasive	National	12	2022	Biopsy - not further specified	1	Yes	M1UK	27
GAS102593	Invasive	National	12	2022	Biopsy - not further specified	1	Yes	M1.134	27
GAS100407	Invasive	National	7	2022	Biopsy - not further specified	1	Yes	M1UK	27
GAS101221	Invasive	National	6	2022	Biopsy - not further specified	1	Yes	M1UK	27
GAS102301	Invasive	National	5	2022	Biopsy - not further specified	1	Yes	M1UK	27
GAS102493	Invasive	National	4	2019	Biopsy - not further specified	1	Yes	M1global
GAS102496	Invasive	National	4	2022	Blood	1	Yes	M1UK	27
GAS102673	Invasive	National	4	2022	Blood	1	Yes	M1UK	27
GAS100559	Invasive	National	11	2022	Blood	1	Yes	M1global	1
GAS101079	Invasive	National	1	2023	Blood	1	Yes	M1UKinter	25
GAS100826	Invasive	National	12	2022	Blood	1	Yes	M1UKinter	25
GAS103004	Invasive	National	11	2022	Blood	1	Yes	M1UKinter	25
GAS101303	Invasive	National	11	2022	Blood	1	Yes	M1UKinter	25
GAS102464	Invasive	National	3	2023	Blood	1	Yes	M1UK	27
GAS102715	Invasive	National	3	2023	Blood	1	Yes	M1UK	27
GAS102228	Invasive	National	3	2023	Blood	1	Yes	M1UK	27
GAS101167	Invasive	National	3	2023	Blood	1	Yes	M1UK	27
GAS100772	Invasive	National	3	2023	Blood	1	Yes	M1UK	27
GAS102253	Invasive	National	3	2023	Blood	1	Yes	M1UK	27
GAS101967	Invasive	National	3	2023	Blood	1	Yes	M1UK	27
GAS100743	Invasive	National	3	2023	Blood	1	Yes	M1UK	27
GAS101725	Invasive	National	3	2023	Blood	1	Yes	M1UK	27
GAS101685	Invasive	National	3	2023	Blood	1	Yes	M1UK	27
GAS100192	Invasive	National	2	2023	Blood	1	Yes	M1UK	27
GAS102699	Invasive	National	2	2023	Blood	1	Yes	M1UK	27
GAS100783	Invasive	National	12	2022	Blood	1	Yes	M1UK	27
GAS102545	Invasive	National	2	2023	Blood	1	Yes	M1UK	27
GAS102982	Invasive	National	2	2023	Blood	1	Yes	M1UK	27
GAS100778	Invasive	National	1	2023	Blood	1	Yes	M1UK	27
GAS101511	Invasive	National	2	2023	Blood	1	Yes	M1UK	27
GAS100045	Invasive	National	1	2023	Blood	1	Yes	M1UK	27
GAS102706	Invasive	National	1	2023	Blood	1	Yes	M1UK	27
GAS101445	Invasive	National	1	2023	Blood	1	Yes	M1.134	27
GAS102452	Invasive	National	1	2023	Blood	1	Yes	M1.134	27
GAS103015	Invasive	National	1	2023	Blood	1	Yes	M1.134	27
GAS102177	Invasive	National	1	2023	Blood	1	Yes	M1UK	27
GAS102394	Invasive	National	1	2023	Blood	1	Yes	M1UK	27
GAS101493	Invasive	National		2023	Blood	1	Yes	M1UK	27
GAS103037	Invasive	National	1	2023	Blood	1	Yes	M1UK	27
GAS100386	Invasive	National	1	2023	Blood	1	Yes	M1UK	27
GAS102462	Invasive	National	1	2023	Blood	1	Yes	M1UK	27
GAS101984	Invasive	National	1	2023	Blood	1	Yes	M1UK	27
GAS100166	Invasive	National	1	2023	Blood	1	Yes	M1.134	27
GAS101538	Invasive	National	1	2023	Blood	1	Yes	M1UK	27
GAS101022	Invasive	National	1	2023	Blood	1	Yes	M1UK	27
GAS100288	Invasive	National	1	2023	Blood	1	Yes	M1UK	27
GAS101136	Invasive	National	1	2023	Blood	1	Yes	M1UK	27
GAS101129	Invasive	National	1	2023	Blood	1	Yes	M1UK	27
GAS100628	Invasive	National	1	2023	Blood	1	Yes	M1UK	27
GAS100274	Invasive	National	1	2023	Blood	1	Yes	M1UK	27
GAS101304	Invasive	National	1	2023	Blood	1	Yes	M1UK	27
GAS101087	Invasive	National	1	2023	Blood	1	Yes	M1UK	27
GAS101660	Invasive	National	1	2023	Blood	1	Yes	M1UK	27
GAS101814	Invasive	National	1	2023	Blood	1	Yes	M1.134	27
GAS102600	Invasive	National	1	2023	Blood	1	Yes	M1.134	27
GAS102490	Invasive	National	1	2023	Blood	1	Yes	M1.134	27
GAS102904	Invasive	National	1	2023	Blood	1	Yes	M1.134	27
GAS102624	Invasive	National	1	2023	Blood	1	Yes	M1UK	27
GAS101024	Invasive	National	12	2022	Blood	1	Yes	M1UK	27
GAS103019	Invasive	National	1	2023	Blood	1	Yes	M1UK	27
GAS101868	Invasive	National	1	2023	Blood	1	Yes	M1UK	27
GAS100089	Invasive	National	12	2022	Blood	1	Yes	M1UK	27
GAS100573	Invasive	National	12	2022	Blood	1	Yes	M1.134	27
GAS101673	Invasive	National	12	2022	Blood	1	Yes	M1global
GAS101133	Invasive	National	12	2022	Blood	1	Yes	M1UK	27
GAS100583	Invasive	National	12	2022	Blood	1	Yes	M1UK	27
GAS100803	Invasive	National	12	2022	Blood	1	Yes	M1UK	27
GAS101851	Invasive	National	12	2022	Blood	1	Yes	M1UK	27
GAS102923	Invasive	National	12	2022	Blood	1	Yes	M1.134	27
GAS100875	Invasive	National	12	2022	Blood	1	Yes	M1.134	27
GAS101452	Invasive	National	12	2022	Blood	1	Yes	M1UK	27
GAS101147	Invasive	National	12	2022	Blood	1	Yes	M1UK	27
GAS101941	Invasive	National	12	2022	Blood	1	Yes	M1UK	27
GAS100452	Invasive	National	12	2022	Blood	1	Yes	M1global
GAS100807	Invasive	National	12	2022	Blood	1	Yes	M1.134	27
GAS100796	Invasive	National	12	2022	Blood	1	Yes	M1.134	27
GAS102223	Invasive	National	12	2022	Blood	1	Yes	M1.134	27
GAS100493	Invasive	National	12	2022	Blood	1	Yes	M1.134	27
GAS100829	Invasive	National	12	2022	Blood	1	Yes	M1UK	27
GAS101964	Invasive	National	12	2022	Blood	1	Yes	M1UK	27
GAS102961	Invasive	National	12	2022	Blood	1	Yes	M1global
GAS102418	Invasive	National	12	2022	Blood	1	Yes	M1UK	27
GAS100047	Invasive	National	12	2022	Blood	1	Yes	M1.134	27
GAS102707	Invasive	National	12	2022	Blood	1	Yes	M1UK	27
GAS100023	Invasive	National	12	2022	Blood	1	Yes	M1UK	27
GAS101364	Invasive	National	12	2022	Blood	1	Yes	M1.134	27
GAS100319	Invasive	National	12	2022	Blood	1	Yes	M1UK	27
GAS101719	Invasive	National	12	2022	Blood	1	Yes	M1UK	27
GAS102182	Invasive	National	12	2022	Blood	1	Yes	M1UK	27
GAS100634	Invasive	National	12	2022	Blood	1	Yes	M1global
GAS100974	Invasive	National	12	2022	Blood	1	Yes	M1UK	27
GAS102761	Invasive	National	12	2022	Blood	1	Yes	M1UK	27
GAS101540	Invasive	National	12	2022	Blood	1	Yes	M1UK	27
GAS100306	Invasive	National	12	2022	Blood	1	Yes	M1UK	27
GAS101058	Invasive	National	12	2022	Blood	1	Yes	M1.134	27
GAS100204	Invasive	National	12	2022	Blood	1	Yes	M1.134	27
GAS102585	Invasive	National	12	2022	Blood	1	Yes	M1.134	27
GAS100246	Invasive	National	12	2022	Blood	1	Yes	M1.134	27
GAS100920	Invasive	National	11	2022	Blood	1	Yes	M1UK	27
GAS100232	Invasive	National	12	2022	Blood	1	Yes	M1UK	27
GAS100533	Invasive	National	11	2022	Blood	1	Yes	M1UK	27
GAS100572	Invasive	National	11	2022	Blood	1	Yes	M1global
GAS100139	Invasive	National	11	2022	Blood	1	Yes	M1UK	27
GAS100924	Invasive	National		2022	Blood	1	Yes	M1UK	27
GAS102871	Invasive	National	11	2022	Blood	1	Yes	M1UK	27
GAS103007	Invasive	National	11	2022	Blood	1	Yes	M1UK	27
GAS102630	Invasive	National	11	2022	Blood	1	Yes	M1UK	27
GAS101367	Invasive	National	11	2022	Blood	1	Yes	M1UK	27
GAS102898	Invasive	National	11	2022	Blood	1	Yes	M1UK	27
GAS102101	Invasive	National	10	2022	Blood	1	Yes	M1.134	27
GAS101070	Invasive	National	10	2022	Blood	1	Yes	M1UK	27
GAS101599	Invasive	National	10	2022	Blood	1	Yes	M1UK	27
GAS101564	Invasive	National	10	2022	Blood	1	Yes	M1global
GAS102103	Invasive	National	10	2022	Blood	1	Yes	M1UK	27
GAS100682	Invasive	National		2022	Blood	1	Yes	M1global
GAS101735	Invasive	National	10	2022	Blood	1	Yes	M1UK	27
GAS100189	Invasive	National	10	2022	Blood	1	Yes	M1UK	27
GAS101113	Invasive	National	10	2022	Blood	1	Yes	M1global
GAS100087	Invasive	National	10	2022	Blood	1	Yes	M1UK	27
GAS101194	Invasive	National	10	2022	Blood	1	Yes	M1UK	27
GAS101196	Invasive	National	9	2022	Blood	1	Yes	M1UK	27
GAS102117	Invasive	National	9	2022	Blood	1	Yes	M1UK	27
GAS101696	Invasive	National	9	2022	Blood	1	Yes	M1UK	27
GAS102968	Invasive	National	9	2022	Blood	1	Yes	M1.134	27
GAS100832	Invasive	National	9	2022	Blood	1	Yes	M1global
GAS101985	Invasive	National	9	2022	Blood	1	Yes	M1UK	27
GAS101332	Invasive	National	9	2022	Blood	1	Yes	M1UK	27
GAS102506	Invasive	National	9	2022	Blood	1	Yes	M1UK	27
GAS102219	Invasive	National	8	2022	Blood	1	Yes	M1UK	27
GAS102979	Invasive	National	8	2022	Blood	1	Yes	M1UK	27
GAS101329	Invasive	National	8	2022	Blood	1	Yes	M1UK	27
GAS102068	Invasive	National	7	2022	Blood	1	Yes	M1UK	27
GAS101065	Invasive	National	7	2022	Blood	1	Yes	M1UK	27
GAS100480	Invasive	National	7	2022	Blood	1	Yes	M1UK	27
GAS102138	Invasive	National	7	2022	Blood	1	Yes	M1UK	27
GAS100258	Invasive	National	7	2022	Blood	1	Yes	M1global
GAS101656	Invasive	National	7	2022	Blood	1	Yes	M1UK	27
GAS101131	Invasive	National	7	2022	Blood	1	Yes	M1global
GAS102284	Invasive	National	7	2022	Blood	1	Yes	M1UK	27
GAS102509	Invasive	National	7	2022	Blood	1	Yes	M1UK	27
GAS103025	Invasive	National	7	2022	Blood	1	Yes	M1.134	27
GAS102890	Invasive	National	7	2022	Blood	1	Yes	M1UK	27
GAS100645	Invasive	National	7	2022	Blood	1	Yes	M1global
GAS102350	Invasive	National	6	2022	Blood	1	Yes	M1UK	27
GAS100231	Invasive	National	6	2022	Blood	1	Yes	M1UK	27
GAS101400	Invasive	National	6	2022	Blood	1	Yes	M1UK	27
GAS102665	Invasive	National	6	2022	Blood	1	Yes	M1UK	27
GAS102110	Invasive	National	6	2022	Blood	1	Yes	M1UK	27
GAS102411	Invasive	National	6	2022	Blood	1	Yes	M1UK	27
GAS101523	Invasive	National	6	2022	Blood	1	Yes	M1UK	27
GAS100693	Invasive	National	6	2022	Blood	1	Yes	M1UK	27
GAS100621	Invasive	National	6	2022	Blood	1	Yes	M1.134	27
GAS100811	Invasive	National	5	2022	Blood	1	Yes	M1global
GAS102469	Invasive	National	5	2022	Blood	1	Yes	M1UK	27
GAS102954	Invasive	National	5	2022	Blood	1	Yes	M1UK	27
GAS102072	Invasive	National	4	2019	Blood	1	Yes	M1UK	27
GAS101838	Invasive	National	5	2022	Blood	1	Yes	M1UK	27
GAS102428	Invasive	National	5	2022	Blood	1	Yes	M1UK	27
GAS100809	Invasive	National	5	2022	Blood	1	Yes	M1global
GAS101571	Invasive	National	5	2022	Blood	1	Yes	M1global
GAS101526	Invasive	National	2	2022	Blood	1	Yes	M1UK	27
GAS102638	Invasive	National	4	2022	Blood	1	Yes	M1global
GAS101397	Invasive	National	4	2022	Blood	1	Yes	M1UK	27
GAS102062	Invasive	National	4	2022	Blood	1	Yes	M1global
GAS101700	Invasive	National	4	2022	Blood	1	Yes	M1.134	27
GAS101428	Invasive	National	4	2022	Blood	1	Yes	M1UK	27
GAS103024	Invasive	National	4	2022	Blood	1	Yes	M1UK	27
GAS100375	Invasive	National	4	2022	Blood	1	Yes	M1UK	27
GAS103028	Invasive	National	4	2022	Blood	1	Yes	M1UK	27
GAS101515	Invasive	National	4	2022	Blood	1	Yes	M1UK	27
GAS102692	Invasive	National	4	2022	Blood	1	Yes	M1.134	27
GAS100431	Invasive	National	4	2022	Blood	1	Yes	M1global
GAS101659	Invasive	National	4	2022	Blood	1	Yes	M1global
GAS101710	Invasive	National	4	2022	Blood	1	Yes	M1global
GAS101711	Invasive	National		2022	Blood	1	Yes	M1UK	27
GAS100427	Invasive	National	3	2022	Blood	1	Yes	M1UK	27
GAS100264	Invasive	National	3	2022	Blood	1	Yes	M1global
GAS100251	Invasive	National	3	2022	Blood	1	Yes	M1UK	27
GAS100629	Invasive	National	3	2022	Blood	1	Yes	M1.134	27
GAS100552	Invasive	National	3	2022	Blood	1	Yes	M1UK	27
GAS102557	Invasive	National	3	2022	Blood	1	Yes	M1UK	27
GAS101089	Invasive	National	3	2022	Blood	1	Yes	M1UK	27
GAS101727	Invasive	National	3	2022	Blood	1	Yes	M1UK	27
GAS102312	Invasive	National	2	2022	Blood	1	Yes	M1UK	27
GAS101209	Invasive	National		2022	Blood	1	Yes	M1UK	27
GAS102717	Invasive	National	2	2022	Blood	1	Yes	M1UK	27
GAS102036	Invasive	National	1	2022	Blood	1	Yes	M1UK	27
GAS100362	Invasive	National	12	2022	Blood	1	Yes	M1UK	27
GAS100390	Invasive	National	12	2022	Blood	1	Yes	M1UK	27
GAS101876	Invasive	National	12	2022	Blood	1	Yes	M1UK	27
GAS101679	Invasive	National	12	2022	Blood	1	Yes	M1.134	27
GAS101781	Invasive	National	12	2022	Blood	1	Yes	M1UK	27
GAS100760	Invasive	National	12	2022	Blood	1	Yes	M1UK	27
GAS100906	Invasive	National	12	2022	Blood	1	Yes	M1UK	27
GAS102404	Invasive	National	11	2022	Blood	1	Yes	M1UK	27
GAS101166	Invasive	National	11	2022	Blood	1	Yes	M1UK	27
GAS102561	Invasive	National	11	2022	Blood	1	Yes	M1UK	27
GAS102766	Invasive	National	9	2019	Blood	1	Yes	M1global
GAS102864	Invasive	National	8	2019	Blood	1	Yes	M1UK	27
GAS102852	Invasive	National	5	2019	Blood	1	Yes	M1UK	27
GAS101424	Invasive	National	4	2019	Blood	1	Yes	M1other
GAS102622	Invasive	National	2	2019	Blood	1	Yes	M1UK	27
GAS102812	Invasive	National	1	2019	Blood	1	Yes	M1UK	27
GAS102286	Invasive	National	7	2019	Blood	1	Yes	M1DK*		13
GAS102380	Invasive	National	6	2019	Blood	1	Yes	M1UK	27
GAS100051	Invasive	National	6	2019	Blood	1	Yes	M1UK	27
GAS102181	Invasive	National	6	2019	Blood	1	Yes	M1UK	27
GAS100299	Invasive	National	6	2019	Blood	1	Yes	M1DK*		13
GAS101107	Invasive	National	5	2019	Blood	1	Yes	M1UK	27
GAS101120	Invasive	National	5	2019	Blood	1	Yes	M1DK*		13
GAS100470	Invasive	National	5	2019	Blood	1	Yes	M1UK	27
GAS100121	Invasive	National	5	2019	Blood	1	Yes	M1DK*		13
GAS101379	Invasive	National	4	2019	Blood	1	Yes	M1other		5
GAS101298	Invasive	National	4	2019	Blood	1	Yes	M1UK	27
GAS102781	Invasive	National	4	2019	Blood	1	Yes	M1UK	27
GAS102876	Invasive	National	4	2019	Blood	1	Yes	M1global
GAS100925	Invasive	National	3	2019	Blood	1	Yes	M1UK	27
GAS100140	Invasive	National		2019	Blood	1	Yes	M1global		5
GAS100518	Invasive	National	2	2019	Blood	1	Yes	M1global
GAS100964	Invasive	National	1	2023	Blood	1	Yes	M1UK	27
GAS101077	Invasive	National	12	2022	Blood	1	Yes	M1global
GAS100561	Invasive	National	8	2022	Blood	1	Yes	M1UK	27
GAS101930	Invasive	National	9	2022	Blood	1	Yes	M1UK	27
GAS101368	Invasive	National	2	2022	Blood	1	Yes	M1global
GAS100930	Invasive	National	1	2023	Blood	1	Yes	M1UK	27
GAS102991	Invasive	National	3	2023	Blood	1	Yes	M1UK	27
GAS102408	Invasive	National	11	2022	Bronchoalveolar lavage	1	Yes	M1UK	27
GAS100876	Invasive	National	2	2019	Bronchoalveolar lavage	1	Yes	M1global		6
GAS101439	Invasive	National	1	2023	Cerebrospinal fluid	1	Yes	M1UK	27
GAS101458	Invasive	National	10	2022	Cerebrospinal fluid	1	Yes	M1UK	27
GAS101100	Invasive	National	4	2022	Cerebrospinal fluid	1	Yes	M1UK	27
GAS102245	Invasive	National	1	2022	Cerebrospinal fluid	1	Yes	M1UK	27
GAS100581	Invasive	National	1	2022	Cerebrospinal fluid	1	Yes	M1global
GAS101202	Invasive	National	1	2021	Cerebrospinal fluid	1	Yes	M1UK	27
GAS102045	Invasive	National	3	2020	Cerebrospinal fluid	1	Yes	M1UK	27
GAS101813	Invasive	National	3	2020	Cerebrospinal fluid	1	Yes	M1UK	27
GAS101849	Invasive	National	3	2019	Cerebrospinal fluid	1	Yes	M1DK*		13
GAS102289	Invasive	National	2	2019	Cerebrospinal fluid	1	Yes	M1UK	27
GAS101257	Invasive	National	11	2022	Cerebrospinal fluid and blood	1	Yes	M1UK	27
GAS102028	Invasive	National	11	2022	Cerebrospinal fluid and blood	1	Yes	M1UK	27
GAS101688	Invasive	National	11	2022	Cerebrospinal fluid and blood	1	Yes	M1UK	27
GAS100237	Invasive	National	9	2022	Cerebrospinal fluid and blood	1	Yes	M1UK	27
GAS100641	Invasive	National	8	2022	Cerebrospinal fluid and blood	1	Yes	M1UK	27
GAS102429	Invasive	National	7	2022	Cerebrospinal fluid and blood	1	Yes	M1UK	27
GAS101365	Invasive	National	5	2022	Cerebrospinal fluid and blood	1	Yes	M1UK	27
GAS102981	Invasive	National	4	2022	Cerebrospinal fluid and blood	1	Yes	M1global
GAS100632	Invasive	National	3	2022	Cerebrospinal fluid and blood	1	Yes	M1global
GAS101994	Invasive	National	1	2022	Cerebrospinal fluid and blood	1	Yes	M1UK	27
GAS101713	Invasive	National	2	2023	Cervical swab	1	Yes	M1UK	27
GAS100685	Invasive	National	7	2022	Cervical swab	1	Yes	M1UK	27
GAS100795	Invasive	National	12	2022	Cervical swab	1	Yes	M1UK	27
GAS102646	Invasive	National	8	2022	Ear	1	Yes	M1UK	27
GAS101566	Invasive	National	3	2023	Ear	1	Yes	M1UK	27
GAS100718	Invasive	National	7	2022	Ear	1	Yes	M1global
GAS101238	Invasive	National		2022	Ear	1	Yes	M1UK	27
GAS101484	Invasive	National	7	2019	Fluor	1	Yes	M1UK	27
GAS102314	Invasive	National	3	2023	Genital swab	1	Yes	M1UK	27
GAS102377	Invasive	National	8	2022	Genital swab	1	Yes	M1.134	27
GAS100881	Invasive	National	8	2022	Genital swab	1	Yes	M1.134	27
GAS102913	Invasive	National	5	2019	Genital swab	1	Yes	M1UK	27
GAS100477	Invasive	National	1	2019	Joint punctate	1	Yes	M1UK	27
GAS101164	Invasive	National	11	2022	Jointpunctate	1	Yes	M1UK	27
GAS102123	Invasive	National	5	2022	Jointpunctate	1	Yes	M1UK	27
GAS101370	Invasive	National	1	2023	Lochia	1	Yes	M1.134	27
GAS100841	Invasive	National	12	2022	Lochia	1	Yes	M1UK	27
GAS100487	Invasive	National	9	2022	Lochia	1	Yes	M1UK	27
GAS102330	Invasive	National	7	2022	Lochia	1	Yes	M1UK	27
GAS101262	Invasive	National	6	2022	Lochia	1	Yes	M1UK	27
GAS101618	Invasive	National		2019	Lochia	1	Yes	M1UK	27
GAS102178	Invasive	National	7	2019	Nose	1	Yes	M1UK	27
GAS100643	Invasive	National	3	2023	Pleural fluid	1	Yes	M1UK	27
GAS101215	Invasive	National	1	2023	Pleural fluid	1	Yes	M1.134	27
GAS103023	Invasive	National		2023	Pleural fluid	1	Yes	M1UK	27
GAS100798	Invasive	National	1	2023	Pleural fluid	1	Yes	M1.134	27
GAS102912	Invasive	National	1	2023	Pleural fluid	1	Yes	M1UK	27
GAS101476	Invasive	National	1	2023	Pleural fluid	1	Yes	M1UK	27
GAS101453	Invasive	National	12	2022	Pleural fluid	1	Yes	M1UK	27
GAS100341	Invasive	National	11	2022	Pleural fluid	1	Yes	M1UK	27
GAS102939	Invasive	National	11	2022	Pleural fluid	1	Yes	M1UK	27
GAS100056	Invasive	National	9	2022	Pleural fluid	1	Yes	M1UK	27
GAS100377	Invasive	National	9	2022	Pleural fluid	1	Yes	M1UK	27
GAS100847	Invasive	National	6	2022	Pleural fluid	1	Yes	M1UK	27
GAS100095	Invasive	National	4	2022	Pleural fluid	1	Yes	M1UK	27
GAS102807	Invasive	National	12	2022	Pleural fluid	1	Yes	M1UK	27
GAS102617	Invasive	National	12	2022	Pleural fluid	1	Yes	M1UK	27
GAS100040	Invasive	National	12	2022	Pleural fluid	1	Yes	M1UK	27
GAS100343	Invasive	National		2022	Pleural fluid	1	Yes	M1UK	27
GAS101159	Invasive	National		2022	Pleural fluid	1	Yes	M1UK	27
GAS101582	Invasive	National	3	2023	Punctate - not further specified	1	Yes	M1UK	27
GAS101047	Invasive	National	10	2022	Punctate - not further specified	1	Yes	M1UK	27
GAS101440	Invasive	National	3	2019	Punctate - not further specified	1	Yes	M1UK	27
GAS102656	Invasive	National	1	2023	Pus - not further specified	1	Yes	M1UK	27
GAS101723	Invasive	National	12	2022	Pus - not further specified	1	Yes	M1UK	27
GAS102217	Invasive	National	8	2022	Pus - not further specified	1	Yes	M1UK	27
GAS102257	Invasive	National	7	2022	Pus - not further specified	1	Yes	M1global
GAS100052	Invasive	National	6	2022	Pus - not further specified	1	Yes	M1global
GAS100905	Invasive	National	5	2022	Pus - not further specified	1	Yes	M1UK	27
GAS100220	Invasive	National	3	2020	Pus - not further specified	1	Yes	M1.134	27
GAS100765	Invasive	National	11	2022	Pus - not further specified	1	Yes	M1UK	27
GAS101137	Invasive	National	5	2019	Pus - not further specified	1	Yes	M1DK*		13
GAS100441	Invasive	National	2	2023	Skinbiopsy	1	Yes	M1UK	27
GAS102551	Invasive	National	5	2022	Skinbiopsy	1	Yes	M1UK	27
GAS100039	Invasive	National		2023	Sputum	1	Yes	M1UK	27
GAS100188	Invasive	National	1	2023	Sputum	1	Yes	M1.134	27
GAS101900	Invasive	National	12	2022	Sputum	1	Yes	M1UK	27
GAS102722	Invasive	National	12	2022	Sputum	1	Yes	M1UK	27
GAS100619	Invasive	National	11	2022	Sputum	1	Yes	M1UK	27
GAS100851	Invasive	National	4	2019	Sputum	1	Yes	M1UK	27
GAS101612	Invasive	National	2	2023	Swab - not further specified	1	Yes	M1UK	27
GAS101273	Invasive	National	12	2022	Synovial fluid	1	Yes	M1UK	27
GAS102599	Invasive	National	10	2022	Synovial fluid	1	Yes	M1UK	27
GAS100168	Invasive	National	7	2019	Synovial fluid	1	Yes	M1UK	27
GAS102414	Invasive	National	1	2023	Throat	1	Yes	M1global
GAS100484	Invasive	National	1	2023	Throat	1	Yes	M1UK	27
GAS100702	Invasive	National	1	2023	Throat	1	Yes	M1.134	27
GAS100734	Invasive	National	1	2023	Throat	1	Yes	M1.134	27
GAS102719	Invasive	National	9	2022	Throat	1	Yes	M1UK	27
GAS101731	Invasive	National	9	2022	Throat	1	Yes	M1UK	27
GAS100779	Invasive	National	2	2023	Tissue	1	Yes	M1UK	27
GAS102502	Invasive	National	2	2023	Tissue	1	Yes	M1UK	27
GAS100338	Invasive	National	12	2022	Tissue	1	Yes	M1UK	27
GAS101474	Invasive	National	10	2022	Tissue	1	Yes	M1UK	27
GAS100965	Invasive	National	9	2022	Tissue	1	Yes	M1UK	27
GAS101890	Invasive	National	9	2022	Tissue	1	Yes	M1UK	27
GAS102971	Invasive	National	8	2022	Tissue	1	Yes	M1global
GAS100281	Invasive	National	7	2022	Tissue	1	Yes	M1global
GAS101048	Invasive	National	7	2022	Tissue	1	Yes	M1UK	27
GAS100854	Invasive	National	6	2022	Tissue	1	Yes	M1UK	27
GAS100131	Invasive	National		2022	Tissue	1	Yes	M1UK	27
GAS100638	Invasive	National	5	2022	Tissue	1	Yes	M1.134	27
GAS102046	Invasive	National	4	2022	Tissue	1	Yes	M1UK	27
GAS102651	Invasive	National	3	2023	Tissue	1	Yes	M1UK	27
GAS100030	Invasive	National	4	2022	Tissue	1	Yes	M1.134	27
GAS101866	Invasive	National	1	2023	Tissue	1	Yes	M1UK	27
GAS102482	Invasive	National	9	2022	Urine	1	Yes	M1UK	27
GAS100446	Invasive	National	7	2019	Urine	1	Yes	M1UK	27
GAS102492	Invasive	National	2	2023	Vagina	1	Yes	M1UK	27
GAS101914	Invasive	National	1	2023	Vagina	1	Yes	M1UK	27
GAS101234	Invasive	National	11	2022	Vagina	1	Yes	M1UK	27
GAS101698	Invasive	National	10	2022	Vagina	1	Yes	M1UK	27
GAS102441	Invasive	National	6	2022	Vagina	1	Yes	M1global
GAS102188	Invasive	National	6	2022	Vagina	1	Yes	M1.134	27
GAS101938	Invasive	National	3	2022	Vagina	1	Yes	M1global
GAS100180	Invasive	National	6	2022	Vagina	1	Yes	M1.134	27
GAS101146	Invasive	National	5	2019	Vagina	1	Yes	M1UK	27
GAS102308	Invasive	National	4	2019	Vagina	1	Yes	M1global		5
GAS101738	Invasive	National	6	2022	Vagina	1	Yes	M1UK	27
GAS102156	Invasive	National	6	2022	Vagina	1	Yes	M1UK	27
GAS100680	Invasive	National	5	2022	Vagina	1	Yes	M1UK	27
GAS101884	Invasive	National	7	2022	Wound pus	1	Yes	M1UK	27
GAS102244	Invasive	National	7	2019	Wound swab	1	Yes	M1UK	27
GAS102142	Invasive	National	7	2019	Wound swab	1.127	Yes	M1UK	27
GAS101126	Invasive	National	3	2023	Wound swab	1	Yes	M1DK*		13
GAS101500	Invasive	National	1	2023	Wound swab	1	Yes	M1UK	27
GAS101406	Invasive	National	1	2023	Wound swab	1	Yes	M1UK	27
GAS101282	Invasive	National	12	2022	Wound swab	1	Yes	M1UK	27
GAS101475	Invasive	National	12	2022	Wound swab	1	Yes	M1UK	27
GAS101874	Invasive	National	9	2022	Wound swab	1	Yes	M1UK	27
GAS101342	Invasive	National		2022	Wound swab	1	Yes	M1UK	27
GAS100200	Invasive	National	12	2022	Wound swab	1	Yes	M1UK	27
GAS102210	Invasive	National	6	2019	Wound swab	1	Yes	M1UK	27
GAS102214	Invasive	National	1	2023	Abscess - not further specified	58	No
GAS102658	Invasive	National	1	2023	Abscess - not further specified	77	No
GAS102787	Invasive	National	2	2023	Abscess - not further specified	12	No
GAS101869	Invasive	National	2	2023	Abscess - not further specified	22	No
GAS100454	Invasive	National	2	2023	Abscess - not further specified	12	No
GAS102944	Invasive	National	2	2023	Abscess - not further specified	4	No
GAS101230	Invasive	National	3	2023	Abscess - not further specified	12	No
GAS100013	Invasive	National	3	2023	Abscess - not further specified	4	No
GAS101224	Invasive	National	3	2023	Abscess - not further specified	4	No
GAS102964	Invasive	National	3	2023	Abscess - not further specified	89	No
GAS102670	Invasive	National	1	2022	Abscess - not further specified	28	No
GAS101222	Invasive	National	2	2022	Abscess - not further specified	22	No
GAS100196	Invasive	National	3	2022	Abscess - not further specified	77	No
GAS100244	Invasive	National	4	2022	Abscess - not further specified	4	No
GAS102611	Invasive	National	5	2022	Abscess - not further specified	66	No
GAS102334	Invasive	National	5	2022	Abscess - not further specified	12	No
GAS101573	Invasive	National	5	2022	Abscess - not further specified	4	No
GAS101552	Invasive	National		2022	Abscess - not further specified	12	No
GAS100440	Invasive	National	6	2022	Abscess - not further specified	4	No
GAS102390	Invasive	National	6	2022	Abscess - not further specified	87	No
GAS100098	Invasive	National	7	2022	Abscess - not further specified	12	No
GAS101873	Invasive	National	7	2022	Abscess - not further specified	48	No
GAS103005	Invasive	National	7	2022	Abscess - not further specified	12	No
GAS101088	Invasive	National	7	2022	Abscess - not further specified	4	No
GAS101173	Invasive	National	7	2022	Abscess - not further specified	4	No
GAS101544	Invasive	National	8	2022	Abscess - not further specified	12	No
GAS102468	Invasive	National	8	2022	Abscess - not further specified	12	No
GAS100701	Invasive	National	8	2022	Abscess - not further specified	73	No
GAS101325	Invasive	National	8	2022	Abscess - not further specified	4	No
GAS100380	Invasive	National	8	2022	Abscess - not further specified	4	No
GAS100959	Invasive	National	9	2022	Abscess - not further specified	89	No
GAS100374	Invasive	National	9	2022	Abscess - not further specified	28	No
GAS102474	Invasive	National	9	2022	Abscess - not further specified	89	No
GAS102321	Invasive	National	9	2022	Abscess - not further specified	82	No
GAS102533	Invasive	National	9	2022	Abscess - not further specified	99	No
GAS102652	Invasive	National	10	2022	Abscess - not further specified	22	No
GAS102454	Invasive	National	10	2022	Abscess - not further specified	58	No
GAS101049	Invasive	National	10	2022	Abscess - not further specified	89	No
GAS100550	Invasive	National	11	2022	Abscess - not further specified	82	No
GAS101358	Invasive	National	11	2022	Abscess - not further specified	58	No
GAS101409	Invasive	National	11	2022	Abscess - not further specified	4	No
GAS101920	Invasive	National	11	2022	Abscess - not further specified	4	No
GAS100670	Invasive	National	12	2022	Abscess - not further specified	90	No
GAS100732	Invasive	National	6	2021	Abscess - not further specified	4	No
GAS101226	Invasive	National	7	2021	Abscess - not further specified	9	No
GAS101764	Invasive	National	7	2021	Abscess - not further specified	4	No
GAS102059	Invasive	National	8	2021	Abscess - not further specified	4	No
GAS102644	Invasive	National	10	2021	Abscess - not further specified	82	No
GAS101621	Invasive	National	10	2021	Abscess - not further specified	89	No
GAS100065	Invasive	National	12	2021	Abscess - not further specified	4	No
GAS100016	Invasive	National	1	2020	Abscess - not further specified	9	No
GAS102594	Invasive	National	6	2020	Abscess - not further specified	4	No
GAS101953	Invasive	National	11	2020	Abscess - not further specified	89	No
GAS102698	Invasive	National	3	2019	Abscess - not further specified	6	No
GAS102999	Invasive	National	4	2019	Abscess - not further specified	6	No
GAS100897	Invasive	National	5	2019	Abscess - not further specified	89	No
GAS101459	Invasive	National	8	2019	Abscess - not further specified	11	No
GAS100203	Invasive	National	10	2019	Abscess - not further specified	73	No
GAS100506	Invasive	National	12	2019	Abscess - not further specified	75	No
GAS100238	Invasive	National	12	2019	Abscess - not further specified	75	No
GAS101144	Invasive	National	1	2023	Abscess - not further specified	1	No
GAS100209	Invasive	National	2	2023	Abscess - not further specified	1	No
GAS102344	Invasive	National	2	2023	Abscess - not further specified	1	No
GAS102763	Invasive	National	2	2023	Abscess - not further specified	1	No
GAS102530	Invasive	National	2	2023	Abscess - not further specified	1	No
GAS102581	Invasive	National	3	2023	Abscess - not further specified	1	No
GAS101108	Invasive	National	5	2022	Abscess - not further specified	1	No
GAS101867	Invasive	National	5	2022	Abscess - not further specified	1	No
GAS102732	Invasive	National	8	2022	Abscess - not further specified	1	No
GAS101852	Invasive	National	11	2022	Abscess - not further specified	1	No
GAS100478	Invasive	National	12	2022	Abscess - not further specified	1	No
GAS102584	Invasive	National	2	2023	Abscess - not further specified	4	No
GAS101818	Invasive	National	3	2023	Abscess - not further specified	1	No
GAS101854	Invasive	National	1	2023	Abscess - not further specified	49	No
GAS101718	Invasive	National	1	2023	Abscess - not further specified	4	No
GAS102175	Invasive	National	12	2021	Abscess throat	4	No
GAS101858	Invasive	National	9	2022	Ascites	4	No
GAS101917	Invasive	National	2	2023	Ascites	1	No
GAS101472	Invasive	National	3	2023	Ascites	1	No
GAS102069	Invasive	National	1	2023	Biopsy	12	No
GAS102934	Invasive	National	2	2023	Biopsy - not further specified	82	No
GAS102192	Invasive	National	3	2023	Biopsy - not further specified	81	No
GAS102239	Invasive	National	3	2023	Biopsy - not further specified	94	No
GAS102207	Invasive	National	1	2022	Biopsy - not further specified	60	No
GAS101615	Invasive	National	3	2022	Biopsy - not further specified	12	No
GAS101403	Invasive	National	4	2022	Biopsy - not further specified	12	No
GAS102233	Invasive	National	3	2022	Biopsy - not further specified	12	No
GAS100182	Invasive	National	4	2022	Biopsy - not further specified	22	No
GAS102729	Invasive	National	4	2022	Biopsy - not further specified	89	No
GAS101306	Invasive	National	4	2022	Biopsy - not further specified	12	No
GAS102309	Invasive	National	4	2022	Biopsy - not further specified	22	No
GAS100988	Invasive	National	5	2022	Biopsy - not further specified	103	No
GAS101337	Invasive	National	5	2022	Biopsy - not further specified	12	No
GAS102603	Invasive	National	4	2022	Biopsy - not further specified	4	No
GAS101757	Invasive	National	7	2022	Biopsy - not further specified	28	No
GAS100413	Invasive	National	8	2022	Biopsy - not further specified	4	No
GAS102417	Invasive	National	10	2022	Biopsy - not further specified	4	No
GAS102173	Invasive	National	6	2021	Biopsy - not further specified	53	No
GAS102567	Invasive	National	8	2021	Biopsy - not further specified	73	No
GAS102409	Invasive	National	11	2021	Biopsy - not further specified	89	No
GAS102095	Invasive	National	12	2021	Biopsy - not further specified	22	No
GAS101073	Invasive	National	2	2020	Biopsy - not further specified	77	No
GAS102379	Invasive	National	2	2020	Biopsy - not further specified	44	No
GAS101450	Invasive	National	11	2020	Biopsy - not further specified	22	No
GAS100396	Invasive	National	4	2019	Biopsy - not further specified	28	No
GAS101634	Invasive	National	9	2019	Biopsy - not further specified	77	No
GAS101434	Invasive	National	1	2023	Biopsy - not further specified	1	No
GAS101663	Invasive	National	1	2023	Biopsy - not further specified	1	No
GAS102589	Invasive	National	1	2023	Biopsy - not further specified	1	No
GAS101411	Invasive	National	2	2023	Biopsy - not further specified	1	No
GAS100753	Invasive	National	2	2023	Biopsy - not further specified	1	No
GAS101227	Invasive	National	2	2023	Biopsy - not further specified	1	No
GAS100659	Invasive	National	2	2023	Biopsy - not further specified	1	No
GAS100165	Invasive	National	3	2023	Biopsy - not further specified	1	No
GAS100141	Invasive	National	3	2023	Biopsy - not further specified	1	No
GAS100514	Invasive	National	3	2023	Biopsy - not further specified	1	No
GAS101770	Invasive	National	7	2022	Biopsy - not further specified	1	No
GAS102105	Invasive	National	9	2022	Biopsy - not further specified	1	No
GAS102050	Invasive	National	10	2022	Biopsy - not further specified	1	No
GAS103016	Invasive	National	11	2022	Biopsy - not further specified	1	No
GAS100593	Invasive	National	12	2022	Biopsy - not further specified	1	No
GAS102423	Invasive	National	12	2022	Biopsy - not further specified	1	No
GAS101751	Invasive	National	12	2021	Biopsy - not further specified	1	No
GAS100507	Invasive	National		2023	Biopsy - not further specified	118	No
GAS102725	Invasive	National	2	2023	Biopsy - not further specified	104	No
GAS102672	Invasive	National	1	2023	Blood	4	No
GAS101235	Invasive	National	7	2022	Blood	22	No
GAS101584	Invasive	National	11	2022	Blood	53	No
GAS100162	Invasive	National	11	2022	Blood	4	No
GAS101580	Invasive	National	11	2021	Blood	87	No
GAS101844	Invasive	National	1	2020	Blood	12	No
GAS102310	Invasive	National	3	2020	Blood	2	No
GAS102443	Invasive	National	5	2022	Blood	4	No
GAS102458	Invasive	National	6	2020	Blood	12	No
GAS101939	Invasive	National	12	2022	Blood	22	No
GAS101596	Invasive	National	11	2022	Blood	12	No
GAS100655	Invasive	National	1	2023	Blood	12	No
GAS100891	Invasive	National	3	2023	Blood	1	No
GAS100177	Invasive	National	10	2022	Blood	4	No
GAS101645	Invasive	National	2	2020	Blood	89	No
GAS100228	Invasive	National	11	2019	Blood	4	No
GAS101756	Invasive	National	1	2023	Blood	4	No
GAS101613	Invasive	National	1	2023	Blood	4	No
GAS101258	Invasive	National	7	2019	Blood	75	No
GAS102121	Invasive	National		2023	Blood	22	No
GAS100623	Invasive	National	1	2023	Blood	12	No
GAS102154	Invasive	National	1	2023	Blood	89	No
GAS101780	Invasive	National	1	2023	Blood	33	No
GAS101413	Invasive	National	1	2023	Blood	12	No
GAS101961	Invasive	National		2023	Blood	22	No
GAS100536	Invasive	National	1	2023	Blood	28	No
GAS101031	Invasive	National	1	2023	Blood	12	No
GAS100161	Invasive	National	1	2023	Blood	12	No
GAS100256	Invasive	National	1	2023	Blood	77	No
GAS100936	Invasive	National	1	2023	Blood	87	No
GAS100181	Invasive	National	1	2023	Blood	4	No
GAS100352	Invasive	National	1	2023	Blood	12	No
GAS101605	Invasive	National	1	2023	Blood	22	No
GAS101083	Invasive	National	1	2023	Blood	28	No
GAS101616	Invasive	National		2023	Blood	49	No
GAS100895	Invasive	National	1	2023	Blood	49	No
GAS101687	Invasive	National	1	2023	Blood	12	No
GAS100976	Invasive	National		2023	Blood	11	No
GAS100622	Invasive	National	1	2023	Blood	4	No
GAS102841	Invasive	National	1	2023	Blood	12	No
GAS100320	Invasive	National	1	2023	Blood	4	No
GAS100915	Invasive	National	1	2023	Blood	89	No
GAS101928	Invasive	National	1	2023	Blood	12	No
GAS100816	Invasive	National	1	2023	Blood	68	No
GAS102810	Invasive	National	1	2023	Blood	89	No
GAS101628	Invasive	National	1	2023	Blood	89	No
GAS102277	Invasive	National	1	2023	Blood	22	No
GAS100838	Invasive	National	1	2023	Blood	87	No
GAS101990	Invasive	National	1	2023	Blood	22	No
GAS101433	Invasive	National	1	2023	Blood	22	No
GAS102880	Invasive	National	1	2023	Blood	118	No
GAS100812	Invasive	National	1	2023	Blood	22	No
GAS101624	Invasive	National	1	2023	Blood	4	No
GAS101118	Invasive	National	1	2023	Blood	87	No
GAS100833	Invasive	National	1	2023	Blood	11	No
GAS102220	Invasive	National	2	2023	Blood	4	No
GAS101498	Invasive	National	2	2023	Blood	22	No
GAS101094	Invasive	National	1	2023	Blood	89	No
GAS101503	Invasive	National	2	2023	Blood	4	No
GAS101366	Invasive	National	2	2023	Blood	49	No
GAS100144	Invasive	National	1	2023	Blood	22	No
GAS102770	Invasive	National	1	2023	Blood	4	No
GAS102333	Invasive	National	1	2023	Blood	12	No
GAS100223	Invasive	National	2	2023	Blood	11	No
GAS101348	Invasive	National	2	2023	Blood	89	No
GAS100151	Invasive	National	2	2023	Blood	49	No
GAS100644	Invasive	National	2	2023	Blood	89	No
GAS100175	Invasive	National	2	2023	Blood	82	No
GAS101943	Invasive	National	2	2023	Blood	22	No
GAS100843	Invasive	National	2	2023	Blood	12	No
GAS102813	Invasive	National	2	2023	Blood	22	No
GAS101703	Invasive	National	2	2023	Blood	102	No
GAS101652	Invasive	National	2	2023	Blood	12	No
GAS102930	Invasive	National	2	2023	Blood	4	No
GAS101811	Invasive	National		2023	Blood	4	No
GAS102254	Invasive	National	2	2023	Blood	22	No
GAS100082	Invasive	National	2	2023	Blood	4	No
GAS101556	Invasive	National	2	2023	Blood	22	No
GAS100592	Invasive	National	2	2023	Blood	4	No
GAS101307	Invasive	National	2	2023	Blood	22	No
GAS102505	Invasive	National	2	2023	Blood	89	No
GAS102302	Invasive	National	2	2023	Blood	75	No
GAS102510	Invasive	National	2	2023	Blood	4	No
GAS101575	Invasive	National	2	2023	Blood	4	No
GAS100464	Invasive	National	2	2023	Blood	22	No
GAS100979	Invasive	National	2	2023	Blood	28	No
GAS100423	Invasive	National	2	2023	Blood	49	No
GAS101328	Invasive	National	2	2023	Blood	22	No
GAS102576	Invasive	National	2	2023	Blood	89	No
GAS102331	Invasive	National	2	2023	Blood	12	No
GAS100586	Invasive	National	2	2023	Blood	22	No
GAS102012	Invasive	National		2023	Blood	4	No
GAS102782	Invasive	National	2	2023	Blood	4	No
GAS101043	Invasive	National	2	2023	Blood	89	No
GAS101755	Invasive	National	2	2023	Blood	22	No
GAS102539	Invasive	National	2	2023	Blood	87	No
GAS101670	Invasive	National	2	2023	Blood	87	No
GAS102299	Invasive	National	2	2023	Blood	12	No
GAS101446	Invasive	National	2	2023	Blood	4	No
GAS102208	Invasive	National	2	2023	Blood	4	No
GAS100169	Invasive	National	2	2023	Blood	12	No
GAS101327	Invasive	National	2	2023	Blood	4	No
GAS102261	Invasive	National	2	2023	Blood	106	No
GAS103001	Invasive	National	3	2023	Blood	12	No
GAS100102	Invasive	National	3	2023	Blood	4	No
GAS102994	Invasive	National	3	2023	Blood	87	No
GAS100893	Invasive	National	3	2023	Blood	68	No
GAS100437	Invasive	National	3	2023	Blood	4	No
GAS101978	Invasive	National	3	2023	Blood	87	No
GAS102828	Invasive	National	3	2023	Blood	66	No
GAS102258	Invasive	National	3	2023	Blood	49	No
GAS100322	Invasive	National	3	2023	Blood	12	No
GAS102796	Invasive	National	3	2023	Blood	12	No
GAS101574	Invasive	National	3	2023	Blood	89	No
GAS101611	Invasive	National	3	2023	Blood	22	No
GAS102172	Invasive	National	1	2023	Blood	12	No
GAS102635	Invasive	National	3	2023	Blood	22	No
GAS100955	Invasive	National	3	2023	Blood	22	No
GAS102402	Invasive	National	3	2023	Blood	76	No
GAS102027	Invasive	National	3	2023	Blood	4	No
GAS102412	Invasive	National	3	2023	Blood	22	No
GAS102831	Invasive	National	3	2023	Blood	27	No
GAS101567	Invasive	National	3	2023	Blood	12	No
GAS101487	Invasive	National	3	2023	Blood	4	No
GAS101495	Invasive	National	3	2023	Blood	12	No
GAS102015	Invasive	National	3	2023	Blood	4	No
GAS101141	Invasive	National	3	2023	Blood	118	No
GAS100312	Invasive	National	3	2023	Blood	28	No
GAS101539	Invasive	National	3	2023	Blood	89	No
GAS100495	Invasive	National	3	2023	Blood	4	No
GAS102152	Invasive	National	3	2023	Blood	4	No
GAS101550	Invasive	National	3	2023	Blood	104	No
GAS101096	Invasive	National	3	2023	Blood	22	No
GAS102758	Invasive	National	3	2023	Blood	89	No
GAS102013	Invasive	National	3	2023	Blood	22	No
GAS103041	Invasive	National	3	2023	Blood	22	No
GAS102514	Invasive	National	1	2022	Blood	22	No
GAS100661	Invasive	National	1	2022	Blood	12	No
GAS100970	Invasive	National	1	2022	Blood	4	No
GAS101847	Invasive	National	1	2022	Blood	89	No
GAS102867	Invasive	National	1	2022	Blood	4	No
GAS101608	Invasive	National	1	2022	Blood	22	No
GAS101003	Invasive	National	1	2022	Blood	83	No
GAS102498	Invasive	National	1	2022	Blood	4	No
GAS100667	Invasive	National	1	2022	Blood	92	No
GAS100405	Invasive	National	2	2022	Blood	22	No
GAS102278	Invasive	National	2	2022	Blood	22	No
GAS102727	Invasive	National	2	2022	Blood	12	No
GAS102980	Invasive	National	2	2022	Blood	4	No
GAS101794	Invasive	National	2	2022	Blood	89	No
GAS100799	Invasive	National	2	2022	Blood	89	No
GAS100331	Invasive	National	2	2022	Blood	28	No
GAS101165	Invasive	National	2	2022	Blood	22	No
GAS102839	Invasive	National	2	2022	Blood	22	No
GAS100100	Invasive	National	2	2022	Blood	27	No
GAS101637	Invasive	National	2	2022	Blood	11	No
GAS102139	Invasive	National	2	2022	Blood	22	No
GAS100748	Invasive	National	3	2022	Blood	12	No
GAS101948	Invasive	National	3	2022	Blood	12	No
GAS100060	Invasive	National		2022	Blood	22	No
GAS102422	Invasive	National	3	2022	Blood	4	No
GAS101187	Invasive	National	3	2022	Blood	22	No
GAS100395	Invasive	National		2022	Blood	12	No
GAS102125	Invasive	National	3	2022	Blood	22	No
GAS100004	Invasive	National	3	2022	Blood	12	No
GAS102229	Invasive	National	3	2022	Blood	12	No
GAS100866	Invasive	National	3	2022	Blood	4	No
GAS102749	Invasive	National	3	2022	Blood	22	No
GAS101537	Invasive	National	3	2022	Blood	87	No
GAS101163	Invasive	National	3	2022	Blood	49	No
GAS100755	Invasive	National	3	2022	Blood	4	No
GAS100612	Invasive	National	3	2022	Blood	87	No
GAS102374	Invasive	National	3	2022	Blood	12	No
GAS101471	Invasive	National	3	2022	Blood	89	No
GAS101739	Invasive	National	3	2022	Blood	12	No
GAS102395	Invasive	National	3	2022	Blood	4	No
GAS101354	Invasive	National	3	2022	Blood	22	No
GAS102970	Invasive	National	4	2022	Blood	4	No
GAS101261	Invasive	National	4	2022	Blood	4	No
GAS102128	Invasive	National	3	2022	Blood	12	No
GAS101356	Invasive	National	4	2022	Blood	4	No
GAS102634	Invasive	National	4	2022	Blood	12	No
GAS101750	Invasive	National	4	2022	Blood	4	No
GAS102288	Invasive	National	4	2022	Blood	12	No
GAS100960	Invasive	National	4	2022	Blood	89	No
GAS100563	Invasive	National	4	2022	Blood	4	No
GAS102709	Invasive	National	4	2022	Blood	87	No
GAS101643	Invasive	National	4	2022	Blood	12	No
GAS102591	Invasive	National	4	2022	Blood	12	No
GAS102060	Invasive	National	4	2022	Blood	12	No
GAS100136	Invasive	National	4	2022	Blood	87	No
GAS102802	Invasive	National	4	2022	Blood	12	No
GAS102087	Invasive	National	4	2022	Blood	12	No
GAS102632	Invasive	National	4	2022	Blood	102	No
GAS102996	Invasive	National	4	2022	Blood	12	No
GAS100088	Invasive	National	4	2022	Blood	12	No
GAS101275	Invasive	National	4	2022	Blood	4	No
GAS101044	Invasive	National	4	2022	Blood	102	No
GAS102900	Invasive	National	4	2022	Blood	12	No
GAS100435	Invasive	National	4	2022	Blood	22	No
GAS100724	Invasive	National	4	2022	Blood	12	No
GAS102311	Invasive	National	4	2022	Blood	12	No
GAS101850	Invasive	National	4	2022	Blood	12	No
GAS100625	Invasive	National	4	2022	Blood	22	No
GAS101919	Invasive	National	4	2022	Blood	12	No
GAS101992	Invasive	National	4	2022	Blood	12	No
GAS100754	Invasive	National		2022	Blood	12	No
GAS102017	Invasive	National		2022	Blood	12	No
GAS100048	Invasive	National	4	2022	Blood	12	No
GAS100003	Invasive	National	5	2022	Blood	2	No
GAS100080	Invasive	National	5	2022	Blood	22	No
GAS100216	Invasive	National	5	2022	Blood	22	No
GAS102022	Invasive	National		2022	Blood	4	No
GAS102894	Invasive	National	5	2022	Blood	89	No
GAS100474	Invasive	National	5	2022	Blood	89	No
GAS100849	Invasive	National	5	2022	Blood	12	No
GAS100871	Invasive	National	5	2022	Blood	12	No
GAS101002	Invasive	National	5	2022	Blood	12	No
GAS100034	Invasive	National	1	2022	Blood	12	No
GAS101399	Invasive	National	3	2022	Blood	12	No
GAS101404	Invasive	National	4	2022	Blood	12	No
GAS101633	Invasive	National	4	2022	Blood	12	No
GAS100818	Invasive	National	4	2022	Blood	12	No
GAS102524	Invasive	National	5	2022	Blood	4	No
GAS101981	Invasive	National	5	2022	Blood	4	No
GAS100788	Invasive	National	5	2022	Blood	12	No
GAS101976	Invasive	National	5	2022	Blood	108	No
GAS100848	Invasive	National	5	2022	Blood	12	No
GAS101292	Invasive	National	5	2022	Blood	87	No
GAS102030	Invasive	National	5	2022	Blood	12	No
GAS103040	Invasive	National	5	2022	Blood	12	No
GAS101543	Invasive	National	4	2022	Blood	4	No
GAS101578	Invasive	National	5	2022	Blood	87	No
GAS102740	Invasive	National	4	2022	Blood	89	No
GAS100007	Invasive	National	4	2022	Blood	12	No
GAS101456	Invasive	National	3	2022	Blood	4	No
GAS100311	Invasive	National	5	2022	Blood	12	No
GAS101589	Invasive	National	5	2022	Blood	12	No
GAS101191	Invasive	National	5	2022	Blood	12	No
GAS100546	Invasive	National	5	2022	Blood	4	No
GAS100736	Invasive	National	5	2022	Blood	12	No
GAS100555	Invasive	National	5	2022	Blood	89	No
GAS100545	Invasive	National	5	2022	Blood	87	No
GAS102041	Invasive	National	5	2022	Blood	122	No
GAS102004	Invasive	National	5	2022	Blood	22	No
GAS102811	Invasive	National	5	2022	Blood	28	No
GAS100949	Invasive	National	5	2022	Blood	12	No
GAS100328	Invasive	National	5	2022	Blood	12	No
GAS102875	Invasive	National	5	2022	Blood	22	No
GAS100916	Invasive	National	5	2022	Blood	4	No
GAS100938	Invasive	National	5	2022	Blood	28	No
GAS102009	Invasive	National	5	2022	Blood	89	No
GAS100500	Invasive	National	5	2022	Blood	87	No
GAS101288	Invasive	National	5	2022	Blood	4	No
GAS101947	Invasive	National	5	2022	Blood	12	No
GAS101620	Invasive	National	5	2022	Blood	28	No
GAS100471	Invasive	National		2022	Blood	22	No
GAS102985	Invasive	National	5	2022	Blood	22	No
GAS102860	Invasive	National	6	2022	Blood	28	No
GAS100259	Invasive	National	6	2022	Blood	89	No
GAS101909	Invasive	National	6	2022	Blood	22	No
GAS101338	Invasive	National	6	2022	Blood	76	No
GAS101929	Invasive	National	6	2022	Blood	12	No
GAS102222	Invasive	National	6	2022	Blood	22	No
GAS101965	Invasive	National	6	2022	Blood	12	No
GAS101176	Invasive	National	6	2022	Blood	12	No
GAS100342	Invasive	National	6	2022	Blood	87	No
GAS101321	Invasive	National	6	2022	Blood	12	No
GAS102355	Invasive	National	6	2022	Blood	4	No
GAS100202	Invasive	National	6	2022	Blood	12	No
GAS100015	Invasive	National	6	2022	Blood	12	No
GAS101516	Invasive	National	6	2022	Blood	87	No
GAS101816	Invasive	National	6	2022	Blood	12	No
GAS102645	Invasive	National	6	2022	Blood	12	No
GAS100501	Invasive	National	6	2022	Blood	12	No
GAS100821	Invasive	National	6	2022	Blood	27	No
GAS101093	Invasive	National	6	2022	Blood	89	No
GAS101143	Invasive	National	6	2022	Blood	12	No
GAS101416	Invasive	National	7	2022	Blood	89	No
GAS102631	Invasive	National	6	2022	Blood	4	No
GAS100987	Invasive	National	7	2022	Blood	4	No
GAS101213	Invasive	National	7	2022	Blood	12	No
GAS101519	Invasive	National	7	2022	Blood	89	No
GAS100774	Invasive	National	7	2022	Blood	12	No
GAS101682	Invasive	National	7	2022	Blood	12	No
GAS100033	Invasive	National	7	2022	Blood	4	No
GAS100360	Invasive	National	7	2022	Blood	12	No
GAS101742	Invasive	National	7	2022	Blood	75	No
GAS100695	Invasive	National	7	2022	Blood	12	No
GAS101806	Invasive	National	7	2022	Blood	4	No
GAS102449	Invasive	National	7	2022	Blood	22	No
GAS100025	Invasive	National	7	2022	Blood	4	No
GAS101102	Invasive	National	7	2022	Blood	68	No
GAS100335	Invasive	National	7	2022	Blood	102	No
GAS103012	Invasive	National	7	2022	Blood	12	No
GAS101175	Invasive	National	7	2022	Blood	4	No
GAS100143	Invasive	National	7	2022	Blood	4	No
GAS101895	Invasive	National	7	2022	Blood	75	No
GAS102711	Invasive	National	7	2022	Blood	4	No
GAS102872	Invasive	National	7	2022	Blood	12	No
GAS100402	Invasive	National	7	2022	Blood	22	No
GAS101662	Invasive	National	7	2022	Blood	12	No
GAS102071	Invasive	National	7	2022	Blood	22	No
GAS102629	Invasive	National	7	2022	Blood	22	No
GAS101646	Invasive	National	7	2022	Blood	12	No
GAS101622	Invasive	National	7	2022	Blood	28	No
GAS100496	Invasive	National	7	2022	Blood	102	No
GAS100111	Invasive	National	7	2022	Blood	4	No
GAS100309	Invasive	National	7	2022	Blood	22	No
GAS100159	Invasive	National	7	2022	Blood	12	No
GAS102436	Invasive	National	7	2022	Blood	12	No
GAS102906	Invasive	National	7	2022	Blood	94	No
GAS102270	Invasive	National	7	2022	Blood	4	No
GAS102399	Invasive	National	7	2022	Blood	22	No
GAS101499	Invasive	National	7	2022	Blood	87	No
GAS100544	Invasive	National	7	2022	Blood	22	No
GAS102508	Invasive	National	7	2022	Blood	22	No
GAS101804	Invasive	National	7	2022	Blood	22	No
GAS102957	Invasive	National	7	2022	Blood	4	No
GAS102141	Invasive	National	7	2022	Blood	12	No
GAS100535	Invasive	National	7	2022	Blood	12	No
GAS101863	Invasive	National		2022	Blood	11	No
GAS102034	Invasive	National	7	2022	Blood	75	No
GAS101568	Invasive	National	7	2022	Blood	11	No
GAS102827	Invasive	National	7	2022	Blood	4	No
GAS100678	Invasive	National	7	2022	Blood	87	No
GAS101384	Invasive	National	8	2022	Blood	12	No
GAS102388	Invasive	National	8	2022	Blood	12	No
GAS102888	Invasive	National	8	2022	Blood	22	No
GAS100729	Invasive	National	8	2022	Blood	12	No
GAS102211	Invasive	National	6	2022	Blood	28	No
GAS100266	Invasive	National	8	2022	Blood	4	No
GAS101283	Invasive	National	8	2022	Blood	12	No
GAS102837	Invasive	National	8	2022	Blood	4	No
GAS100771	Invasive	National	8	2022	Blood	12	No
GAS102731	Invasive	National	8	2022	Blood	12	No
GAS100275	Invasive	National	8	2022	Blood	12	No
GAS102077	Invasive	National	8	2022	Blood	12	No
GAS100227	Invasive	National	8	2022	Blood	12	No
GAS101942	Invasive	National		2022	Blood	12	No
GAS102434	Invasive	National	8	2022	Blood	89	No
GAS100887	Invasive	National	8	2022	Blood	22	No
GAS101860	Invasive	National	8	2022	Blood	81	No
GAS102937	Invasive	National	8	2022	Blood	4	No
GAS100194	Invasive	National	8	2022	Blood	12	No
GAS101320	Invasive	National	8	2022	Blood	22	No
GAS100547	Invasive	National	8	2022	Blood	4	No
GAS101172	Invasive	National	9	2022	Blood	12	No
GAS101075	Invasive	National	9	2022	Blood	4	No
GAS101680	Invasive	National	9	2022	Blood	12	No
GAS100631	Invasive	National	9	2022	Blood	4	No
GAS102327	Invasive	National	9	2022	Blood	77	No
GAS101178	Invasive	National	9	2022	Blood	82	No
GAS100923	Invasive	National	9	2022	Blood	104	No
GAS100541	Invasive	National	9	2022	Blood	12	No
GAS102702	Invasive	National	9	2022	Blood	4	No
GAS102846	Invasive	National	9	2022	Blood	11	No
GAS101134	Invasive	National	9	2022	Blood	89	No
GAS100355	Invasive	National	9	2022	Blood	85	No
GAS100975	Invasive	National	9	2022	Blood	12	No
GAS101393	Invasive	National	9	2022	Blood	11	No
GAS100278	Invasive	National	9	2022	Blood	12	No
GAS101343	Invasive	National	9	2022	Blood	82	No
GAS101957	Invasive	National	9	2022	Blood	4	No
GAS100247	Invasive	National	9	2022	Blood	22	No
GAS103039	Invasive	National	9	2022	Blood	22	No
GAS100557	Invasive	National	9	2022	Blood	12	No
GAS100069	Invasive	National	9	2022	Blood	89	No
GAS100630	Invasive	National	10	2022	Blood	12	No
GAS102945	Invasive	National	10	2022	Blood	87	No
GAS102790	Invasive	National	10	2022	Blood	4	No
GAS101897	Invasive	National	10	2022	Blood	4	No
GAS101699	Invasive	National		2022	Blood	89	No
GAS101197	Invasive	National	10	2022	Blood	12	No
GAS102850	Invasive	National	10	2022	Blood	87	No
GAS100502	Invasive	National	10	2022	Blood	22	No
GAS102693	Invasive	National	10	2022	Blood	22	No
GAS102659	Invasive	National	10	2022	Blood	4	No
GAS101671	Invasive	National	10	2022	Blood	73	No
GAS101677	Invasive	National	10	2022	Blood	22	No
GAS101821	Invasive	National	10	2022	Blood	90	No
GAS100325	Invasive	National	10	2022	Blood	4	No
GAS101871	Invasive	National	10	2022	Blood	4	No
GAS102397	Invasive	National	10	2022	Blood	12	No
GAS101681	Invasive	National	10	2022	Blood	22	No
GAS100808	Invasive	National	10	2022	Blood	4	No
GAS102224	Invasive	National	10	2022	Blood	4	No
GAS102565	Invasive	National	10	2022	Blood	9	No
GAS100995	Invasive	National	10	2022	Blood	4	No
GAS100791	Invasive	National	10	2022	Blood	4	No
GAS101470	Invasive	National	10	2022	Blood	82	No
GAS100224	Invasive	National	10	2022	Blood	4	No
GAS103027	Invasive	National	10	2022	Blood	89	No
GAS102764	Invasive	National	10	2022	Blood	102	No
GAS101006	Invasive	National	10	2022	Blood	22	No
GAS100884	Invasive	National	11	2022	Blood	49	No
GAS100019	Invasive	National	11	2022	Blood	12	No
GAS100862	Invasive	National	11	2022	Blood	118	No
GAS100219	Invasive	National	11	2022	Blood	85	No
GAS102342	Invasive	National	11	2022	Blood	4	No
GAS102531	Invasive	National	11	2022	Blood	4	No
GAS100660	Invasive	National	11	2022	Blood	4	No
GAS101654	Invasive	National	11	2022	Blood	87	No
GAS102776	Invasive	National	11	2022	Blood	87	No
GAS100096	Invasive	National	11	2022	Blood	28	No
GAS101522	Invasive	National	11	2022	Blood	66	No
GAS100146	Invasive	National	11	2022	Blood	12	No
GAS101203	Invasive	National	11	2022	Blood	4	No
GAS103048	Invasive	National	10	2022	Blood	12	No
GAS101451	Invasive	National	11	2022	Blood	77	No
GAS100469	Invasive	National	11	2022	Blood	77	No
GAS100758	Invasive	National	11	2022	Blood	183	No
GAS100689	Invasive	National	11	2022	Blood	53	No
GAS102324	Invasive	National	11	2022	Blood	4	No
GAS101777	Invasive	National	11	2022	Blood	11	No
GAS102157	Invasive	National	11	2022	Blood	22	No
GAS101029	Invasive	National	11	2022	Blood	12	No
GAS101382	Invasive	National	11	2022	Blood	4	No
GAS102010	Invasive	National	11	2022	Blood	12	No
GAS101109	Invasive	National	11	2022	Blood	4	No
GAS101830	Invasive	National	11	2022	Blood	89	No
GAS102703	Invasive	National	11	2022	Blood	49	No
GAS100864	Invasive	National	11	2022	Blood	11	No
GAS100294	Invasive	National	11	2022	Blood	12	No
GAS101812	Invasive	National	11	2022	Blood	4	No
GAS100562	Invasive	National	11	2022	Blood	89	No
GAS102602	Invasive	National	11	2022	Blood	22	No
GAS102356	Invasive	National	11	2022	Blood	12	No
GAS101423	Invasive	National	12	2022	Blood	4	No
GAS102741	Invasive	National	11	2022	Blood	12	No
GAS102471	Invasive	National	12	2022	Blood	4	No
GAS102626	Invasive	National	12	2022	Blood	12	No
GAS102373	Invasive	National	12	2022	Blood	22	No
GAS100814	Invasive	National	12	2022	Blood	95	No
GAS102325	Invasive	National	12	2022	Blood	33	No
GAS101322	Invasive	National	12	2022	Blood	4	No
GAS100107	Invasive	National	12	2022	Blood	22	No
GAS102757	Invasive	National	12	2022	Blood	22	No
GAS101799	Invasive	National	12	2022	Blood	82	No
GAS102597	Invasive	National	12	2022	Blood	4	No
GAS103013	Invasive	National	12	2022	Blood	12	No
GAS102917	Invasive	National	12	2022	Blood	22	No
GAS101491	Invasive	National	11	2022	Blood	22	No
GAS101885	Invasive	National		2022	Blood	12	No
GAS100935	Invasive	National	12	2022	Blood	4	No
GAS102518	Invasive	National	12	2022	Blood	22	No
GAS101351	Invasive	National	12	2022	Blood	4	No
GAS100517	Invasive	National	12	2022	Blood	4	No
GAS101263	Invasive	National	12	2022	Blood	12	No
GAS102952	Invasive	National	12	2022	Blood	22	No
GAS102475	Invasive	National	12	2022	Blood	76	No
GAS101585	Invasive	National	12	2022	Blood	44	No
GAS102786	Invasive	National	12	2022	Blood	22	No
GAS101661	Invasive	National	12	2022	Blood	12	No
GAS102562	Invasive	National	12	2022	Blood	24	No
GAS102549	Invasive	National	12	2022	Blood	33	No
GAS101892	Invasive	National	12	2022	Blood	22	No
GAS100598	Invasive	National	12	2022	Blood	85	No
GAS100376	Invasive	National	12	2022	Blood	89	No
GAS102437	Invasive	National	12	2022	Blood	22	No
GAS101560	Invasive	National	12	2022	Blood	4	No
GAS100186	Invasive	National	12	2022	Blood	22	No
GAS102131	Invasive	National	12	2022	Blood	87	No
GAS103000	Invasive	National	12	2022	Blood	12	No
GAS101418	Invasive	National	12	2022	Blood	87	No
GAS101132	Invasive	National	12	2022	Blood	82	No
GAS101154	Invasive	National	12	2022	Blood	4	No
GAS100499	Invasive	National	1	2021	Blood	89	No
GAS101665	Invasive	National	1	2021	Blood	28	No
GAS101138	Invasive	National	1	2021	Blood	22	No
GAS102346	Invasive	National	1	2021	Blood	22	No
GAS102910	Invasive	National	2	2021	Blood	89	No
GAS101026	Invasive	National	2	2021	Blood	28	No
GAS101902	Invasive	National	4	2021	Blood	8	No
GAS100398	Invasive	National	4	2021	Blood	22	No
GAS102472	Invasive	National	4	2021	Blood	87	No
GAS100174	Invasive	National	5	2021	Blood	4	No
GAS102800	Invasive	National	5	2021	Blood	12	No
GAS103036	Invasive	National	5	2021	Blood	4	No
GAS101243	Invasive	National	5	2021	Blood	28	No
GAS100836	Invasive	National	5	2021	Blood	83	No
GAS101249	Invasive	National	5	2021	Blood	89	No
GAS101983	Invasive	National	4	2021	Blood	4	No
GAS100384	Invasive	National	4	2021	Blood	4	No
GAS101588	Invasive	National	5	2021	Blood	94	No
GAS101732	Invasive	National	1	2021	Blood	89	No
GAS102887	Invasive	National	6	2021	Blood	22	No
GAS100717	Invasive	National	6	2021	Blood	11	No
GAS102296	Invasive	National	6	2021	Blood	22	No
GAS102653	Invasive	National	7	2021	Blood	89	No
GAS100900	Invasive	National	7	2021	Blood	12	No
GAS100813	Invasive	National	7	2021	Blood	89	No
GAS102016	Invasive	National	8	2021	Blood	22	No
GAS101504	Invasive	National	8	2021	Blood	28	No
GAS101161	Invasive	National	8	2021	Blood	12	No
GAS101331	Invasive	National	8	2021	Blood	89	No
GAS100908	Invasive	National	9	2021	Blood	87	No
GAS102507	Invasive	National	9	2021	Blood	89	No
GAS101536	Invasive	National	9	2021	Blood	90	No
GAS100944	Invasive	National	10	2021	Blood	89	No
GAS100825	Invasive	National	10	2021	Blood	77	No
GAS101762	Invasive	National	10	2021	Blood	92	No
GAS100408	Invasive	National	11	2021	Blood	89	No
GAS101106	Invasive	National	11	2021	Blood	77	No
GAS101802	Invasive	National	11	2021	Blood	89	No
GAS100721	Invasive	National	12	2021	Blood	12	No
GAS100183	Invasive	National	12	2021	Blood	28	No
GAS101778	Invasive	National	12	2021	Blood	76	No
GAS102447	Invasive	National	12	2021	Blood	89	No
GAS100781	Invasive	National	12	2021	Blood	4	No
GAS102814	Invasive	National	12	2021	Blood	4	No
GAS101074	Invasive	National	12	2021	Blood	12	No
GAS100114	Invasive	National	12	2021	Blood	4	No
GAS101783	Invasive	National	12	2021	Blood	80	No
GAS100421	Invasive	National	12	2021	Blood	4	No
GAS102450	Invasive	National	12	2021	Blood	28	No
GAS101225	Invasive	National	12	2021	Blood	28	No
GAS102457	Invasive	National	12	2021	Blood	12	No
GAS101469	Invasive	National	11	2021	Blood	22	No
GAS102750	Invasive	National	1	2020	Blood	28	No
GAS102822	Invasive	National	1	2020	Blood	5	No
GAS102899	Invasive	National	1	2020	Blood	87	No
GAS101880	Invasive	National	1	2020	Blood	22	No
GAS102202	Invasive	National	1	2020	Blood	89	No
GAS100671	Invasive	National	1	2020	Blood	11	No
GAS101996	Invasive	National	1	2020	Blood	89	No
GAS101256	Invasive	National	1	2020	Blood	44	No
GAS102883	Invasive	National	2	2020	Blood	75	No
GAS102467	Invasive	National	2	2020	Blood	85	No
GAS101319	Invasive	National	2	2020	Blood	12	No
GAS101986	Invasive	National	2	2020	Blood	87	No
GAS100903	Invasive	National	2	2020	Blood	28	No
GAS100698	Invasive	National	2	2020	Blood	12	No
GAS100867	Invasive	National	2	2020	Blood	12	No
GAS101546	Invasive	National	2	2020	Blood	6	No
GAS101372	Invasive	National	2	2020	Blood	89	No
GAS101188	Invasive	National	2	2020	Blood	76	No
GAS101945	Invasive	National	2	2020	Blood	89	No
GAS100567	Invasive	National	2	2020	Blood	12	No
GAS102264	Invasive	National	3	2020	Blood	11	No
GAS100250	Invasive	National	3	2020	Blood	4	No
GAS100145	Invasive	National	3	2020	Blood	6	No
GAS100257	Invasive	National		2020	Blood	87	No
GAS100937	Invasive	National	3	2020	Blood	3	No
GAS102998	Invasive	National	3	2020	Blood	89	No
GAS102047	Invasive	National	4	2020	Blood	75	No
GAS101789	Invasive	National	4	2020	Blood	12	No
GAS102285	Invasive	National	4	2020	Blood	87	No
GAS101494	Invasive	National	4	2020	Blood	11	No
GAS102607	Invasive	National	4	2020	Blood	12	No
GAS102194	Invasive	National	4	2020	Blood	4	No
GAS100985	Invasive	National	5	2020	Blood	87	No
GAS102720	Invasive	National	3	2020	Blood	87	No
GAS101383	Invasive	National	5	2020	Blood	28	No
GAS100444	Invasive	National	7	2020	Blood	3	No
GAS100789	Invasive	National	7	2020	Blood	44	No
GAS102674	Invasive	National	7	2020	Blood	4	No
GAS102160	Invasive	National	7	2020	Blood	76	No
GAS100458	Invasive	National	8	2020	Blood	76	No
GAS101862	Invasive	National	8	2020	Blood	76	No
GAS102960	Invasive	National	9	2020	Blood	89	No
GAS100221	Invasive	National	9	2020	Blood	87	No
GAS101001	Invasive	National	9	2020	Blood	81	No
GAS100465	Invasive	National	10	2020	Blood	3	No
GAS100966	Invasive	National	10	2020	Blood	11	No
GAS101086	Invasive	National	10	2020	Blood	75	No
GAS100411	Invasive	National	10	2020	Blood	12	No
GAS100904	Invasive	National	10	2020	Blood	74	No
GAS102690	Invasive	National	11	2020	Blood	264	No
GAS102085	Invasive	National	11	2020	Blood	87	No
GAS101231	Invasive	National	12	2020	Blood	28	No
GAS101935	Invasive	National	12	2020	Blood	75	No
GAS102263	Invasive	National	8	2020	Blood	22	No
GAS102538	Invasive	National	1	2020	Blood	89	No
GAS100719	Invasive	National	3	2020	Blood	12	No
GAS101697	Invasive	National	3	2020	Blood	89	No
GAS102143	Invasive	National		2019	Blood	89	No
GAS100330	Invasive	National	1	2019	Blood	4	No
GAS102606	Invasive	National	1	2019	Blood	22	No
GAS102112	Invasive	National	2	2019	Blood	6	No
GAS100981	Invasive	National	2	2019	Blood	6	No
GAS102512	Invasive	National	2	2019	Blood	145	No
GAS102696	Invasive	National	2	2019	Blood	22	No
GAS102863	Invasive	National	3	2019	Blood	28	No
GAS100558	Invasive	National	3	2019	Blood	89	No
GAS101148	Invasive	National	4	2019	Blood	89	No
GAS100369	Invasive	National	4	2019	Blood	87	No
GAS102055	Invasive	National	4	2019	Blood	75	No
GAS102792	Invasive	National	4	2019	Blood	6	No
GAS101906	Invasive	National	5	2019	Blood	87	No
GAS102677	Invasive	National	5	2019	Blood	4	No
GAS102179	Invasive	National	5	2019	Blood	6	No
GAS102838	Invasive	National	5	2019	Blood	6	No
GAS100705	Invasive	National	5	2019	Blood	22	No
GAS101832	Invasive	National	6	2019	Blood	6	No
GAS101218	Invasive	National	7	2019	Blood	77	No
GAS102118	Invasive	National	6	2019	Blood	44	No
GAS101721	Invasive	National	7	2019	Blood	4	No
GAS101081	Invasive	National	7	2019	Blood	12	No
GAS100969	Invasive	National	1	2019	Blood	4	No
GAS102897	Invasive	National	3	2019	Blood	11	No
GAS100263	Invasive	National	4	2019	Blood	22	No
GAS101724	Invasive	National	4	2019	Blood	87	No
GAS102595	Invasive	National	4	2019	Blood	22	No
GAS100020	Invasive	National	4	2019	Blood	75	No
GAS101959	Invasive	National	6	2019	Blood	6	No
GAS100191	Invasive	National	7	2019	Blood	22	No
GAS102529	Invasive	National	8	2019	Blood	77	No
GAS102578	Invasive	National	8	2019	Blood	168	No
GAS102760	Invasive	National	8	2019	Blood	28	No
GAS100877	Invasive	National	8	2019	Blood	28	No
GAS101754	Invasive	National	8	2019	Blood	12	No
GAS100210	Invasive	National	9	2019	Blood	87	No
GAS101090	Invasive	National	7	2019	Blood	44	No
GAS100697	Invasive	National	9	2019	Blood	89	No
GAS102835	Invasive	National	9	2019	Blood	75	No
GAS101000	Invasive	National	9	2019	Blood	77	No
GAS101657	Invasive	National	10	2019	Blood	87	No
GAS100365	Invasive	National	10	2019	Blood	75	No
GAS100842	Invasive	National	10	2019	Blood	87	No
GAS101669	Invasive	National	10	2019	Blood	77	No
GAS101286	Invasive	National	10	2019	Blood	22	No
GAS100873	Invasive	National		2019	Blood	77	No
GAS101266	Invasive	National	10	2019	Blood	77	No
GAS101788	Invasive	National	11	2019	Blood	8	No
GAS100896	Invasive	National	11	2019	Blood	89	No
GAS102649	Invasive	National	11	2019	Blood	12	No
GAS102568	Invasive	National	11	2019	Blood	76	No
GAS101528	Invasive	National	11	2019	Blood	65	No
GAS101514	Invasive	National	11	2019	Blood	77	No
GAS100564	Invasive	National	10	2019	Blood	14	No
GAS102523	Invasive	National	11	2019	Blood	89	No
GAS101581	Invasive	National	11	2019	Blood	95	No
GAS102381	Invasive	National	12	2019	Blood	77	No
GAS100217	Invasive	National	12	2019	Blood	89	No
GAS100229	Invasive	National	12	2019	Blood	28	No
GAS100068	Invasive	National	12	2019	Blood	75	No
GAS102978	Invasive	National	12	2019	Blood	22	No
GAS101995	Invasive	National	12	2019	Blood	49	No
GAS100742	Invasive	National	12	2019	Blood	12	No
GAS100061	Invasive	National	12	2019	Blood	75	No
GAS101389	Invasive	National	12	2019	Blood	11	No
GAS102889	Invasive	National	12	2019	Blood	75	No
GAS100989	Invasive	National	12	2019	Blood	14	No
GAS102801	Invasive	National	12	2019	Blood	22	No
GAS103044	Invasive	National	3	2019	Blood	6	No
GAS102120	Invasive	National	4	2019	Blood	4	No
GAS100790	Invasive	National	11	2018	Blood	77	No
GAS100059	Invasive	National	12	2018	Blood	89	No
GAS101962	Invasive	National	3	2018	Blood	3	No
GAS102556	Invasive	National	3	2018	Blood	6	No
GAS100385	Invasive	National	3	2018	Blood	12	No
GAS101563	Invasive	National	4	2018	Blood	89	No
GAS101095	Invasive	National	5	2018	Blood	89	No
GAS100928	Invasive	National	1	2023	Blood	1	No
GAS102966	Invasive	National	1	2023	Blood	1	No
GAS102918	Invasive	National	1	2023	Blood	1	No
GAS100406	Invasive	National	1	2023	Blood	1	No
GAS100860	Invasive	National	1	2023	Blood	1	No
GAS101801	Invasive	National	1	2023	Blood	1	No
GAS102550	Invasive	National	1	2023	Blood	1	No
GAS100027	Invasive	National	1	2023	Blood	1	No
GAS102084	Invasive	National	1	2023	Blood	1	No
GAS102958	Invasive	National	1	2023	Blood	1	No
GAS101259	Invasive	National	1	2023	Blood	1	No
GAS101926	Invasive	National	1	2023	Blood	1	No
GAS101160	Invasive	National	1	2023	Blood	1	No
GAS102579	Invasive	National	1	2023	Blood	1	No
GAS102778	Invasive	National	1	2023	Blood	1	No
GAS100301	Invasive	National	1	2023	Blood	1	No
GAS100289	Invasive	National	1	2023	Blood	1	No
GAS102315	Invasive	National	1	2023	Blood	1	No
GAS101059	Invasive	National	1	2023	Blood	1	No
GAS100694	Invasive	National	1	2023	Blood	1	No
GAS101071	Invasive	National	1	2023	Blood	1	No
GAS100133	Invasive	National	1	2023	Blood	1	No
GAS102989	Invasive	National	1	2023	Blood	1	No
GAS102353	Invasive	National	1	2023	Blood	1	No
GAS102834	Invasive	National	1	2023	Blood	1	No
GAS101067	Invasive	National		2023	Blood	1	No
GAS101429	Invasive	National	1	2023	Blood	1	No
GAS102033	Invasive	National	1	2023	Blood	1	No
GAS102726	Invasive	National	1	2023	Blood	1	No
GAS100646	Invasive	National	1	2023	Blood	1	No
GAS102078	Invasive	National	1	2023	Blood	1	No
GAS100899	Invasive	National	1	2023	Blood	1	No
GAS100459	Invasive	National	1	2023	Blood	1	No
GAS102695	Invasive	National	1	2023	Blood	1	No
GAS102933	Invasive	National	1	2023	Blood	1	No
GAS100112	Invasive	National	1	2023	Blood	1	No
GAS100991	Invasive	National	1	2023	Blood	1	No
GAS101085	Invasive	National	1	2023	Blood	1	No
GAS100283	Invasive	National	1	2023	Blood	1	No
GAS101145	Invasive	National	1	2023	Blood	1	No
GAS102664	Invasive	National	1	2023	Blood	1	No
GAS101394	Invasive	National	1	2023	Blood	1	No
GAS100775	Invasive	National	1	2023	Blood	1	No
GAS101991	Invasive	National	1	2023	Blood	1	No
GAS101294	Invasive	National	1	2023	Blood	1	No
GAS100222	Invasive	National	1	2023	Blood	1	No
GAS101457	Invasive	National	1	2023	Blood	1	No
GAS100605	Invasive	National	1	2023	Blood	1	No
GAS102738	Invasive	National	1	2023	Blood	1	No
GAS102271	Invasive	National	1	2023	Blood	1	No
GAS101797	Invasive	National	1	2023	Blood	1	No
GAS100014	Invasive	National	1	2023	Blood	1	No
GAS100005	Invasive	National	1	2023	Blood	1	No
GAS101478	Invasive	National	1	2023	Blood	1	No
GAS102609	Invasive	National	1	2023	Blood	1	No
GAS102975	Invasive	National	1	2023	Blood	1	No
GAS102186	Invasive	National	1	2023	Blood	1	No
GAS100703	Invasive	National	1	2023	Blood	1	No
GAS100648	Invasive	National	1	2023	Blood	1	No
GAS102293	Invasive	National	1	2023	Blood	1	No
GAS100057	Invasive	National	1	2023	Blood	1	No
GAS102106	Invasive	National	1	2023	Blood	1	No
GAS101786	Invasive	National	1	2023	Blood	1	No
GAS100416	Invasive	National	1	2023	Blood	1	No
GAS101005	Invasive	National	1	2023	Blood	1	No
GAS100618	Invasive	National	1	2023	Blood	1	No
GAS102914	Invasive	National	1	2023	Blood	1	No
GAS101792	Invasive	National	1	2023	Blood	1	No
GAS101565	Invasive	National	1	2023	Blood	1	No
GAS100211	Invasive	National	1	2023	Blood	1	No
GAS101815	Invasive	National	1	2023	Blood	1	No
GAS102275	Invasive	National	1	2023	Blood	1	No
GAS101311	Invasive	National	1	2023	Blood	1	No
GAS100859	Invasive	National	1	2023	Blood	1	No
GAS102161	Invasive	National	1	2023	Blood	1	No
GAS100945	Invasive	National	2	2023	Blood	1	No
GAS102352	Invasive	National	2	2023	Blood	1	No
GAS101414	Invasive	National	2	2023	Blood	1	No
GAS101999	Invasive	National		2023	Blood	1	No
GAS101562	Invasive	National	2	2023	Blood	1	No
GAS101045	Invasive	National	2	2023	Blood	1	No
GAS102821	Invasive	National	2	2023	Blood	1	No
GAS102544	Invasive	National	1	2023	Blood	1	No
GAS102274	Invasive	National	2	2023	Blood	1	No
GAS100307	Invasive	National	2	2023	Blood	1	No
GAS101027	Invasive	National	2	2023	Blood	1	No
GAS102056	Invasive	National	1	2023	Blood	1	No
GAS102113	Invasive	National	1	2023	Blood	1	No
GAS102133	Invasive	National	2	2023	Blood	1	No
GAS101497	Invasive	National	2	2023	Blood	1	No
GAS102955	Invasive	National	2	2023	Blood	1	No
GAS100952	Invasive	National	2	2023	Blood	1	No
GAS100466	Invasive	National	2	2023	Blood	1	No
GAS100943	Invasive	National	2	2023	Blood	1	No
GAS101951	Invasive	National	2	2023	Blood	1	No
GAS102995	Invasive	National	2	2023	Blood	1	No
GAS101639	Invasive	National	2	2023	Blood	1	No
GAS102037	Invasive	National	2	2023	Blood	1	No
GAS101988	Invasive	National	2	2023	Blood	1	No
GAS102276	Invasive	National	2	2023	Blood	1	No
GAS100118	Invasive	National	2	2023	Blood	1	No
GAS102847	Invasive	National	2	2023	Blood	1	No
GAS101674	Invasive	National	2	2023	Blood	1	No
GAS101587	Invasive	National	2	2023	Blood	1	No
GAS101542	Invasive	National		2023	Blood	1	No
GAS103042	Invasive	National	2	2023	Blood	1	No
GAS101061	Invasive	National	2	2023	Blood	1	No
GAS101553	Invasive	National	2	2023	Blood	1	No
GAS101823	Invasive	National	2	2023	Blood	1	No
GAS100392	Invasive	National	2	2023	Blood	1	No
GAS100126	Invasive	National	2	2023	Blood	1	No
GAS100767	Invasive	National	2	2023	Blood	1	No
GAS101720	Invasive	National	2	2023	Blood	1	No
GAS100115	Invasive	National	2	2023	Blood	1	No
GAS100094	Invasive	National	2	2023	Blood	1	No
GAS101038	Invasive	National	2	2023	Blood	1	No
GAS102398	Invasive	National	2	2023	Blood	1	No
GAS102054	Invasive	National	2	2023	Blood	1	No
GAS101099	Invasive	National	2	2023	Blood	1	No
GAS100624	Invasive	National	2	2023	Blood	1	No
GAS100205	Invasive	National	2	2023	Blood	1	No
GAS101551	Invasive	National	2	2023	Blood	1	No
GAS100012	Invasive	National	2	2023	Blood	1	No
GAS100512	Invasive	National	2	2023	Blood	1	No
GAS100524	Invasive	National	2	2023	Blood	1	No
GAS100582	Invasive	National	2	2023	Blood	1	No
GAS100058	Invasive	National	2	2023	Blood	1	No
GAS102742	Invasive	National	2	2023	Blood	1	No
GAS101030	Invasive	National	2	2023	Blood	1	No
GAS100780	Invasive	National	2	2023	Blood	1	No
GAS102444	Invasive	National	2	2023	Blood	1	No
GAS100509	Invasive	National	2	2023	Blood	1	No
GAS102044	Invasive	National	2	2023	Blood	1	No
GAS102272	Invasive	National	2	2023	Blood	1	No
GAS100738	Invasive	National	2	2023	Blood	1	No
GAS101840	Invasive	National	2	2023	Blood	1	No
GAS100917	Invasive	National	2	2023	Blood	1	No
GAS102340	Invasive	National	2	2023	Blood	1	No
GAS101836	Invasive	National	2	2023	Blood	1	No
GAS100745	Invasive	National	2	2023	Blood	1	No
GAS101572	Invasive	National	2	2023	Blood	1	No
GAS101481	Invasive	National	2	2023	Blood	1	No
GAS102881	Invasive	National	2	2023	Blood	1	No
GAS100498	Invasive	National	2	2023	Blood	1	No
GAS100626	Invasive	National	2	2023	Blood	1	No
GAS100569	Invasive	National	2	2023	Blood	1	No
GAS102590	Invasive	National	2	2023	Blood	1	No
GAS102481	Invasive	National	2	2023	Blood	1	No
GAS101104	Invasive	National	2	2023	Blood	1	No
GAS100442	Invasive	National	2	2023	Blood	1	No
GAS102491	Invasive	National	3	2023	Blood	1	No
GAS100197	Invasive	National	3	2023	Blood	1	No
GAS100768	Invasive	National	3	2023	Blood	1	No
GAS100853	Invasive	National	3	2023	Blood	1	No
GAS100009	Invasive	National	3	2023	Blood	1	No
GAS101910	Invasive	National	3	2023	Blood	1	No
GAS100298	Invasive	National	3	2023	Blood	1	No
GAS101927	Invasive	National	3	2023	Blood	1	No
GAS102972	Invasive	National	2	2023	Blood	1	No
GAS101347	Invasive	National	3	2023	Blood	1	No
GAS100901	Invasive	National	3	2023	Blood	1	No
GAS100076	Invasive	National	3	2023	Blood	1	No
GAS101461	Invasive	National	3	2023	Blood	1	No
GAS101349	Invasive	National	3	2023	Blood	1	No
GAS100585	Invasive	National	3	2023	Blood	1	No
GAS102734	Invasive	National	3	2023	Blood	1	No
GAS101761	Invasive	National	3	2023	Blood	1	No
GAS101350	Invasive	National	3	2023	Blood	1	No
GAS100801	Invasive	National	3	2023	Blood	1	No
GAS100207	Invasive	National		2023	Blood	1	No
GAS102049	Invasive	National	3	2023	Blood	1	No
GAS101924	Invasive	National	3	2023	Blood	1	No
GAS102246	Invasive	National	3	2023	Blood	1	No
GAS102319	Invasive	National	3	2023	Blood	1	No
GAS100549	Invasive	National	3	2023	Blood	1	No
GAS102519	Invasive	National	3	2023	Blood	1	No
GAS102448	Invasive	National	1	2023	Blood	1	No
GAS101017	Invasive	National	3	2023	Blood	1	No
GAS100763	Invasive	National	3	2023	Blood	1	No
GAS101124	Invasive	National	3	2023	Blood	1	No
GAS102710	Invasive	National	3	2023	Blood	1	No
GAS102167	Invasive	National	3	2023	Blood	1	No
GAS100044	Invasive	National		2023	Blood	1	No
GAS102833	Invasive	National	3	2023	Blood	1	No
GAS101915	Invasive	National	3	2023	Blood	1	No
GAS103017	Invasive	National	3	2023	Blood	1	No
GAS101870	Invasive	National	3	2023	Blood	1	No
GAS102183	Invasive	National	3	2023	Blood	1	No
GAS101139	Invasive	National	3	2023	Blood	1	No
GAS102748	Invasive	National	3	2023	Blood	1	No
GAS100467	Invasive	National	3	2023	Blood	1	No
GAS102368	Invasive	National	3	2023	Blood	1	No
GAS102259	Invasive	National	3	2023	Blood	1	No
GAS103018	Invasive	National	3	2023	Blood	1	No
GAS101714	Invasive	National	3	2023	Blood	1	No
GAS101776	Invasive	National	3	2023	Blood	1	No
GAS102974	Invasive	National	3	2023	Blood	1	No
GAS101200	Invasive	National	3	2023	Blood	1	No
GAS100024	Invasive	National	3	2023	Blood	1	No
GAS102215	Invasive	National	3	2023	Blood	1	No
GAS100248	Invasive	National	3	2023	Blood	1	No
GAS102483	Invasive	National	3	2023	Blood	1	No
GAS101247	Invasive	National	2	2023	Blood	1	No
GAS101912	Invasive	National	3	2023	Blood	1	No
GAS100119	Invasive	National	3	2023	Blood	1	No
GAS102528	Invasive	National	3	2023	Blood	1	No
GAS100537	Invasive	National	2	2023	Blood	1	No
GAS100711	Invasive	National	2	2023	Blood	1	No
GAS101527	Invasive	National	3	2023	Blood	1	No
GAS102389	Invasive	National	3	2023	Blood	1	No
GAS102936	Invasive	National	3	2023	Blood	1	No
GAS100587	Invasive	National	3	2023	Blood	1	No
GAS101864	Invasive	National	3	2023	Blood	1	No
GAS102868	Invasive	National	3	2023	Blood	1	No
GAS102266	Invasive	National	3	2023	Blood	1	No
GAS102415	Invasive	National	4	2022	Blood	1	No
GAS100097	Invasive	National	5	2022	Blood	1	No
GAS102552	Invasive	National	5	2022	Blood	1	No
GAS102221	Invasive	National	5	2022	Blood	1	No
GAS101648	Invasive	National	5	2022	Blood	1	No
GAS101839	Invasive	National	5	2022	Blood	1	No
GAS101415	Invasive	National		2022	Blood	1	No
GAS102206	Invasive	National	5	2022	Blood	1	No
GAS100379	Invasive	National	5	2022	Blood	1	No
GAS102853	Invasive	National	5	2022	Blood	1	No
GAS102031	Invasive	National	3	2022	Blood	1	No
GAS101436	Invasive	National	4	2022	Blood	1	No
GAS101289	Invasive	National	5	2022	Blood	1	No
GAS101442	Invasive	National	5	2022	Blood	1	No
[truncated: 1,051 more rows]
